# Supplementary material for: 4-{(E)-[2-(Pyridin-3-ylcarbon­yl)hydrazinyl­idene]meth­yl}phenyl acetate
Source: Acta Crystallogr Sect E Struct Rep Online. 2013 Sep 18;69(Pt 10):o1549. doi: 10.1107/S1600536813025075 (PMC3790414; doi:10.1107/S1600536813025075)
Supplement: Supplementary file 1 [file e-69-o1549-sup1.cif]

##############################################################################
#                                                                            #
# This CIF contains the data in a paper accepted for publication in          #
# Acta Crystallographica Section E. It conforms to the requirements of       #
# Notes for Authors for Acta Crystallographica Section E, and has been       #
# peer reviewed under the auspices of the IUCr Commission on Journals.       #
#                                                                            #
# Full details of the Crystallographic Information File format               #
# are given in the paper "The Crystallographic Information File (CIF):       #
# a New Standard Archive File for Crystallography" by S. R. Hall, F. H.      #
# Allen and I. D. Brown [Acta Cryst. (1991), A47, 655-685].                  #
#                                                                            #
# The current version of the core CIF dictionary is obtainable from          #
# ftp://ftp.iucr.org/pub/cif_core.dic.                                       #
#                                                                            #
# Software is freely available for graphical display of the structure(s)     #
# in this CIF. For information consult the CIF software page                 #
# http://www.iucr.org/resources/cif/software.                                #
#                                                                            #
# This file may be used for bona fide research purposes within the           #
# scientific community so long as proper attribution is given to the journal # 
# article from which it was obtained.                                        #
#                                                                            #
##############################################################################
data_Global
_audit_creation_method     SHELXL-97
_journal_data_validation_number     ?
_journal_date_recd_electronic     2013-08-25
_journal_date_accepted     2013-09-09
_journal_name_full     'Acta Crystallographica, Section E'
_journal_year     2013
_journal_volume     69
_journal_issue     10
_journal_page_first     o1549
_journal_page_last     o1549
_journal_paper_category     QO
_journal_paper_doi     10.1107/S1600536813025075
_journal_coeditor_code     FJ2641
_publ_contact_author_name     'M. Sithambaresan'
_publ_contact_author_address
;
Department of Chemistry
Faculty of Science
Eastern University
Chenkalady
Sri Lanka
;
_publ_contact_author_email     'eesans@yahoo.com'
_publ_contact_author_fax     '94-65-2240758'
_publ_contact_author_phone     '94-65-2240755'
_publ_section_title
;
4-{(<i>E</i>)-[2-(Pyridin-3-ylcarbonyl)hydrazinylidene]methyl}phenyl acetate
;
loop_
    _publ_author_name
    _publ_author_address
    'Riya Datta'
;
      Department of Chemistry
      Christ University
      Hosur Road
      Bangalore 560 029
      India
;
    'V. Ramya'
;
      Department of Chemistry
      Christ University
      Hosur Road
      Bangalore 560 029
      India
;
    'M. Sithambaresan'
;
      Department of Chemistry
      Faculty of Science
      Eastern University, Sri Lanka
      Chenkalady
      Sri Lanka
;
    'M. R. Prathapachandra Kurup'
;
      Department of Applied Chemistry
      Cochin University of Science and Technology
      Kochi 682 022
      India
;
_publ_section_synopsis     .
data_I
_database_code_depnum_ccdc_archive 'CCDC 960153'
_audit_creation_method     SHELXL-97
_chemical_name_systematic
;
4-{(<i>E</i>)-[2-(Pyridin-3-ylcarbonyl)hydrazinylidene]methyl}phenyl acetate
;
_chemical_name_common     ?
_chemical_formula_moiety     'C15 H13 N3 O3'
_chemical_formula_sum     'C15 H13 N3 O3'
_chemical_formula_iupac     'C15 H13 N3 O3'
_chemical_formula_weight     283.28
_chemical_melting_point     ?
_symmetry_cell_setting     monoclinic
_symmetry_space_group_name_H-M     'P 21/n'
_symmetry_space_group_name_Hall     '-P 2yn'
loop_
    _symmetry_equiv_pos_as_xyz
    'x, y, z'
    '-x+1/2, y+1/2, -z+1/2'
    '-x, -y, -z'
    'x-1/2, -y-1/2, z-1/2'
_cell_length_a     16.347(4)
_cell_length_b     5.0859(10)
_cell_length_c     18.408(5)
_cell_angle_alpha     90.00
_cell_angle_beta     115.311(9)
_cell_angle_gamma     90.00
_cell_volume     1383.6(6)
_cell_formula_units_Z     4
_cell_measurement_reflns_used     2983
_cell_measurement_theta_min     2.756
_cell_measurement_theta_max     26.914
_cell_measurement_temperature     296(2)
_exptl_crystal_description     block
_exptl_crystal_colour     colorless
_exptl_crystal_size_max     0.50
_exptl_crystal_size_mid     0.30
_exptl_crystal_size_min     0.25
_exptl_crystal_density_diffrn     1.360
_exptl_crystal_density_meas     ?
_exptl_crystal_density_method     'not measured'
_exptl_crystal_F_000     592
_exptl_absorpt_coefficient_mu     0.097
_exptl_absorpt_correction_type     multi-scan
_exptl_absorpt_process_details     '(SADABS; Bruker, 2004)'
_exptl_absorpt_correction_T_min     0.9529
_exptl_absorpt_correction_T_max     0.9761
_exptl_special_details     ?
_diffrn_ambient_temperature     296(2)
_diffrn_radiation_type     MoK\a
_diffrn_radiation_wavelength     0.71073
_diffrn_radiation_source     'fine-focus sealed tube'
_diffrn_radiation_monochromator     graphite
_diffrn_measurement_device_type     'Bruker Kappa APEXII CCD diffractometer'
_diffrn_measurement_method     '\w and \f scan'
_diffrn_detector_area_resol_mean     8.33
_diffrn_reflns_number     9585
_diffrn_reflns_av_R_equivalents     0.0229
_diffrn_reflns_av_sigmaI/netI     0.0314
_diffrn_reflns_theta_min     2.20
_diffrn_reflns_theta_max     28.02
_diffrn_reflns_theta_full     28.02
_diffrn_measured_fraction_theta_max     0.989
_diffrn_measured_fraction_theta_full     0.989
_diffrn_reflns_limit_h_min     -21
_diffrn_reflns_limit_h_max     19
_diffrn_reflns_limit_k_min     -6
_diffrn_reflns_limit_k_max     6
_diffrn_reflns_limit_l_min     -23
_diffrn_reflns_limit_l_max     24
_diffrn_standards_number     0
_diffrn_standards_interval_count     ?
_diffrn_standards_interval_time     ?
_diffrn_standards_decay_%     ?
_refine_special_details
;
Refinement of <i>F</i>^2^ against ALL reflections. The weighted <i>R</i>-factor
<i>wR</i> and goodness of fit <i>S</i> are based on <i>F</i>^2^, conventional
<i>R</i>-factors <i>R</i> are based on <i>F</i>, with <i>F</i> set to zero for
negative <i>F</i>^2^. The threshold expression of <i>F</i>^2^ >
\s(<i>F</i>^2^) is used only for calculating <i>R</i>-factors(gt) <i>etc</i>.
and is not relevant to the choice of reflections for refinement.
<i>R</i>-factors based on <i>F</i>^2^ are statistically about twice as large
as those based on <i>F</i>, and <i>R</i>- factors based on ALL data will be
even larger.
;
_reflns_number_total     3325
_reflns_number_gt     2288
_reflns_threshold_expression     >2sigma(I)
_refine_ls_structure_factor_coef     Fsqd
_refine_ls_matrix_type     full
_refine_ls_R_factor_all     0.0757
_refine_ls_R_factor_gt     0.0485
_refine_ls_wR_factor_gt     0.1225
_refine_ls_wR_factor_ref     0.1403
_refine_ls_goodness_of_fit_ref     1.037
_refine_ls_restrained_S_all     1.037
_refine_ls_number_reflns     3325
_refine_ls_number_parameters     195
_refine_ls_number_restraints     1
_refine_ls_hydrogen_treatment     mixed
_refine_ls_weighting_scheme     calc
_refine_ls_weighting_details
         'calc w=1/[\s^2^(Fo^2^)+(0.0632P)^2^+0.3098P] where P=(Fo^2^+2Fc^2^)/3'
_atom_sites_solution_hydrogens     geom
_atom_sites_solution_primary     direct
_atom_sites_solution_secondary     difmap
_refine_ls_shift/su_max     0.000
_refine_ls_shift/su_mean     0.000
_refine_diff_density_max     0.314
_refine_diff_density_min     -0.250
_refine_ls_extinction_method     none
_refine_ls_extinction_coef     ?
loop_
    _atom_type_symbol
    _atom_type_description
    _atom_type_scat_dispersion_real
    _atom_type_scat_dispersion_imag
    _atom_type_scat_source
    'C' 'C' 0.0033 0.0016
                         'International Tables Vol C Tables 4.2.6.8 and 6.1.1.4'
    'H' 'H' 0.0000 0.0000
                         'International Tables Vol C Tables 4.2.6.8 and 6.1.1.4'
    'N' 'N' 0.0061 0.0033
                         'International Tables Vol C Tables 4.2.6.8 and 6.1.1.4'
    'O' 'O' 0.0106 0.0060
                         'International Tables Vol C Tables 4.2.6.8 and 6.1.1.4'
_computing_data_collection     'APEX2 (Bruker, 2004)'
_computing_cell_refinement     'APEX2 and SAINT (Bruker, 2004)'
_computing_data_reduction     'SAINT and XPREP (Bruker, 2004)'
_computing_structure_solution     'SHELXS97 (Sheldrick, 2008)'
_computing_structure_refinement     'SHELXL97 (Sheldrick, 2008)'
_computing_molecular_graphics
                      'ORTEP3 (Farrugia, 2012) and DIAMOND  (Brandenburg, 2010)'
_computing_publication_material
                       'SHELXL-97 (Sheldrick, 2008) and publCIF (Westrip, 2010)'
loop_
    _atom_site_type_symbol
    _atom_site_label
    _atom_site_fract_x
    _atom_site_fract_y
    _atom_site_fract_z
    _atom_site_U_iso_or_equiv
    _atom_site_adp_type
    _atom_site_calc_flag
    _atom_site_refinement_flags
    _atom_site_occupancy
    _atom_site_symmetry_multiplicity
    _atom_site_disorder_assembly
    _atom_site_disorder_group
    O O1 0.62319(9) -0.2235(2) -0.00860(7) 0.0554(4) Uani d . 1 1 . .
    O O2 0.64307(10) 0.4099(3) 0.44141(7) 0.0639(4) Uani d . 1 1 . .
    N N1 0.72016(12) 0.3431(3) -0.15907(10) 0.0597(4) Uani d . 1 1 . .
    N N2 0.62677(10) 0.2123(3) 0.01908(8) 0.0427(3) Uani d D 1 1 . .
    N N3 0.62691(10) 0.1739(3) 0.09359(8) 0.0420(3) Uani d . 1 1 . .
    C C1 0.70076(13) 0.2839(3) -0.09748(10) 0.0477(4) Uani d . 1 1 . .
    H H1 0.7253 0.3894 -0.0519 0.057 Uiso calc R 1 1 . .
    C C2 0.68290(15) 0.1905(4) -0.22385(11) 0.0603(5) Uani d . 1 1 . .
    H H2 0.6949 0.2292 -0.2677 0.072 Uiso calc R 1 1 . .
    C C3 0.62814(14) -0.0194(4) -0.22982(11) 0.0596(5) Uani d . 1 1 . .
    H H3 0.6035 -0.1191 -0.2766 0.071 Uiso calc R 1 1 . .
    C C4 0.61008(12) -0.0806(4) -0.16510(10) 0.0493(4) Uani d . 1 1 . .
    H H4 0.5741 -0.2244 -0.1671 0.059 Uiso calc R 1 1 . .
    C C5 0.64659(11) 0.0761(3) -0.09706(9) 0.0365(4) Uani d . 1 1 . .
    C C6 0.63100(11) 0.0061(3) -0.02519(10) 0.0380(4) Uani d . 1 1 . .
    C C7 0.60960(11) 0.3795(3) 0.12422(10) 0.0403(4) Uani d . 1 1 . .
    H H7 0.5928 0.5334 0.0942 0.048 Uiso calc R 1 1 . .
    C C8 0.61583(10) 0.3768(3) 0.20592(9) 0.0373(4) Uani d . 1 1 . .
    C C9 0.66527(12) 0.1856(3) 0.26163(10) 0.0457(4) Uani d . 1 1 . .
    H H9 0.6934 0.0516 0.2464 0.055 Uiso calc R 1 1 . .
    C C10 0.67294(12) 0.1932(4) 0.33914(10) 0.0510(4) Uani d . 1 1 . .
    H H10 0.7064 0.0660 0.3762 0.061 Uiso calc R 1 1 . .
    C C11 0.63065(12) 0.3906(4) 0.36095(10) 0.0477(4) Uani d . 1 1 . .
    C C12 0.58098(13) 0.5817(4) 0.30759(12) 0.0537(5) Uani d . 1 1 . .
    H H12 0.5522 0.7130 0.3232 0.064 Uiso calc R 1 1 . .
    C C13 0.57459(13) 0.5752(3) 0.23019(11) 0.0485(4) Uani d . 1 1 . .
    H H13 0.5422 0.7056 0.1939 0.058 Uiso calc R 1 1 . .
    C C14 0.59039(13) 0.2668(4) 0.46456(11) 0.0568(5) Uani d . 1 1 . .
    C C15 0.61036(14) 0.3114(5) 0.55032(11) 0.0647(6) Uani d . 1 1 . .
    H H15A 0.6115 0.4968 0.5605 0.097 Uiso calc R 1 1 . .
    H H15B 0.6681 0.2362 0.5840 0.097 Uiso calc R 1 1 . .
    H H15C 0.5643 0.2299 0.5619 0.097 Uiso calc R 1 1 . .
    H H2' 0.6234(12) 0.369(2) -0.0002(10) 0.048(5) Uiso d D 1 1 . .
    O O3 0.53569(15) 0.1229(5) 0.41928(11) 0.1332(10) Uani d . 1 1 . .
loop_
    _atom_site_aniso_label
    _atom_site_aniso_U_11
    _atom_site_aniso_U_22
    _atom_site_aniso_U_33
    _atom_site_aniso_U_12
    _atom_site_aniso_U_13
    _atom_site_aniso_U_23
    O1 0.0910(10) 0.0271(6) 0.0590(8) -0.0011(6) 0.0423(7) 0.0038(5)
    O2 0.0756(9) 0.0812(10) 0.0411(7) -0.0283(8) 0.0308(7) -0.0160(7)
    N1 0.0870(12) 0.0523(9) 0.0551(9) -0.0080(8) 0.0450(9) 0.0004(8)
    N2 0.0680(9) 0.0283(7) 0.0422(8) 0.0018(6) 0.0335(7) 0.0051(6)
    N3 0.0589(9) 0.0354(7) 0.0401(7) -0.0009(6) 0.0292(6) 0.0034(6)
    C1 0.0674(11) 0.0391(9) 0.0435(9) -0.0065(8) 0.0304(9) -0.0046(7)
    C2 0.0835(14) 0.0644(12) 0.0435(10) 0.0063(11) 0.0373(10) 0.0064(9)
    C3 0.0724(13) 0.0663(13) 0.0356(9) 0.0018(10) 0.0189(9) -0.0102(9)
    C4 0.0540(10) 0.0445(9) 0.0458(10) -0.0027(8) 0.0180(8) -0.0067(8)
    C5 0.0452(8) 0.0296(7) 0.0353(8) 0.0060(6) 0.0178(7) 0.0034(6)
    C6 0.0484(9) 0.0280(8) 0.0399(8) 0.0014(6) 0.0209(7) 0.0037(6)
    C7 0.0502(9) 0.0336(8) 0.0426(9) -0.0010(7) 0.0252(7) 0.0053(7)
    C8 0.0429(8) 0.0349(8) 0.0403(8) -0.0055(6) 0.0237(7) -0.0007(6)
    C9 0.0494(9) 0.0449(9) 0.0471(10) 0.0039(7) 0.0248(8) 0.0017(8)
    C10 0.0560(10) 0.0550(11) 0.0404(9) 0.0027(8) 0.0190(8) 0.0061(8)
    C11 0.0543(10) 0.0549(11) 0.0384(9) -0.0167(8) 0.0240(8) -0.0100(8)
    C12 0.0691(12) 0.0469(10) 0.0570(11) -0.0012(9) 0.0384(10) -0.0091(9)
    C13 0.0602(11) 0.0388(9) 0.0513(10) 0.0034(8) 0.0285(8) 0.0018(8)
    C14 0.0563(11) 0.0758(13) 0.0406(9) -0.0116(10) 0.0230(8) -0.0064(9)
    C15 0.0679(13) 0.0904(16) 0.0411(10) -0.0038(11) 0.0282(9) -0.0026(10)
    O3 0.1493(18) 0.203(2) 0.0656(11) -0.1225(18) 0.0636(12) -0.0513(13)
_geom_special_details
;
All e.s.d.'s (except the e.s.d. in the dihedral angle between two l.s. planes)
are estimated using the full covariance matrix. The cell e.s.d.'s are taken
into account individually in the estimation of e.s.d.'s in distances, angles
and torsion angles; correlations between e.s.d.'s in cell parameters are only
used when they are defined by crystal symmetry. An approximate (isotropic)
treatment of cell e.s.d.'s is used for estimating e.s.d.'s involving l.s.
planes.
;
loop_
    _geom_bond_atom_site_label_1
    _geom_bond_atom_site_label_2
    _geom_bond_site_symmetry_2
    _geom_bond_distance
    _geom_bond_publ_flag
    O1 C6 . 1.2277(18) ?
    O2 C14 . 1.329(2) ?
    O2 C11 . 1.410(2) ?
    N1 C2 . 1.332(3) ?
    N1 C1 . 1.336(2) ?
    N2 C6 . 1.348(2) ?
    N2 N3 . 1.3844(19) ?
    N2 H2' . 0.866(9) ?
    N3 C7 . 1.276(2) ?
    C1 C5 . 1.381(2) ?
    C1 H1 . 0.9300 ?
    C2 C3 . 1.367(3) ?
    C2 H2 . 0.9300 ?
    C3 C4 . 1.380(3) ?
    C3 H3 . 0.9300 ?
    C4 C5 . 1.386(2) ?
    C4 H4 . 0.9300 ?
    C5 C6 . 1.493(2) ?
    C7 C8 . 1.463(2) ?
    C7 H7 . 0.9300 ?
    C8 C13 . 1.389(2) ?
    C8 C9 . 1.394(2) ?
    C9 C10 . 1.378(2) ?
    C9 H9 . 0.9300 ?
    C10 C11 . 1.373(3) ?
    C10 H10 . 0.9300 ?
    C11 C12 . 1.374(3) ?
    C12 C13 . 1.384(3) ?
    C12 H12 . 0.9300 ?
    C13 H13 . 0.9300 ?
    C14 O3 . 1.180(2) ?
    C14 C15 . 1.486(3) ?
    C15 H15A . 0.9600 ?
    C15 H15B . 0.9600 ?
    C15 H15C . 0.9600 ?
loop_
    _geom_angle_atom_site_label_1
    _geom_angle_atom_site_label_2
    _geom_angle_atom_site_label_3
    _geom_angle_site_symmetry_1
    _geom_angle_site_symmetry_3
    _geom_angle
    _geom_angle_publ_flag
    C14 O2 C11 . . 118.47(14) ?
    C2 N1 C1 . . 116.41(17) ?
    C6 N2 N3 . . 120.70(13) ?
    C6 N2 H2' . . 118.8(12) ?
    N3 N2 H2' . . 120.5(12) ?
    C7 N3 N2 . . 114.55(13) ?
    N1 C1 C5 . . 124.26(16) ?
    N1 C1 H1 . . 117.9 ?
    C5 C1 H1 . . 117.9 ?
    N1 C2 C3 . . 124.06(18) ?
    N1 C2 H2 . . 118.0 ?
    C3 C2 H2 . . 118.0 ?
    C2 C3 C4 . . 118.76(17) ?
    C2 C3 H3 . . 120.6 ?
    C4 C3 H3 . . 120.6 ?
    C3 C4 C5 . . 118.82(18) ?
    C3 C4 H4 . . 120.6 ?
    C5 C4 H4 . . 120.6 ?
    C1 C5 C4 . . 117.67(16) ?
    C1 C5 C6 . . 122.69(14) ?
    C4 C5 C6 . . 119.53(15) ?
    O1 C6 N2 . . 123.50(15) ?
    O1 C6 C5 . . 121.50(14) ?
    N2 C6 C5 . . 115.00(13) ?
    N3 C7 C8 . . 121.05(14) ?
    N3 C7 H7 . . 119.5 ?
    C8 C7 H7 . . 119.5 ?
    C13 C8 C9 . . 118.60(16) ?
    C13 C8 C7 . . 119.60(15) ?
    C9 C8 C7 . . 121.75(15) ?
    C10 C9 C8 . . 120.64(16) ?
    C10 C9 H9 . . 119.7 ?
    C8 C9 H9 . . 119.7 ?
    C11 C10 C9 . . 119.27(17) ?
    C11 C10 H10 . . 120.4 ?
    C9 C10 H10 . . 120.4 ?
    C10 C11 C12 . . 121.74(16) ?
    C10 C11 O2 . . 119.60(17) ?
    C12 C11 O2 . . 118.53(17) ?
    C11 C12 C13 . . 118.72(17) ?
    C11 C12 H12 . . 120.6 ?
    C13 C12 H12 . . 120.6 ?
    C12 C13 C8 . . 121.02(17) ?
    C12 C13 H13 . . 119.5 ?
    C8 C13 H13 . . 119.5 ?
    O3 C14 O2 . . 120.82(18) ?
    O3 C14 C15 . . 126.92(19) ?
    O2 C14 C15 . . 112.26(17) ?
    C14 C15 H15A . . 109.5 ?
    C14 C15 H15B . . 109.5 ?
    H15A C15 H15B . . 109.5 ?
    C14 C15 H15C . . 109.5 ?
    H15A C15 H15C . . 109.5 ?
    H15B C15 H15C . . 109.5 ?
loop_
    _geom_torsion_atom_site_label_1
    _geom_torsion_atom_site_label_2
    _geom_torsion_atom_site_label_3
    _geom_torsion_atom_site_label_4
    _geom_torsion_site_symmetry_1
    _geom_torsion_site_symmetry_2
    _geom_torsion_site_symmetry_3
    _geom_torsion_site_symmetry_4
    _geom_torsion
    _geom_torsion_publ_flag
    C6 N2 N3 C7 . . . . -170.37(15) ?
    C2 N1 C1 C5 . . . . 0.9(3) ?
    C1 N1 C2 C3 . . . . -0.7(3) ?
    N1 C2 C3 C4 . . . . -0.4(3) ?
    C2 C3 C4 C5 . . . . 1.3(3) ?
    N1 C1 C5 C4 . . . . 0.0(3) ?
    N1 C1 C5 C6 . . . . 176.14(16) ?
    C3 C4 C5 C1 . . . . -1.1(2) ?
    C3 C4 C5 C6 . . . . -177.41(16) ?
    N3 N2 C6 O1 . . . . 9.9(3) ?
    N3 N2 C6 C5 . . . . -169.77(13) ?
    C1 C5 C6 O1 . . . . -144.25(18) ?
    C4 C5 C6 O1 . . . . 31.8(2) ?
    C1 C5 C6 N2 . . . . 35.5(2) ?
    C4 C5 C6 N2 . . . . -148.44(16) ?
    N2 N3 C7 C8 . . . . -174.03(14) ?
    N3 C7 C8 C13 . . . . -163.02(16) ?
    N3 C7 C8 C9 . . . . 19.6(2) ?
    C13 C8 C9 C10 . . . . 0.1(2) ?
    C7 C8 C9 C10 . . . . 177.51(15) ?
    C8 C9 C10 C11 . . . . 0.5(3) ?
    C9 C10 C11 C12 . . . . -0.2(3) ?
    C9 C10 C11 O2 . . . . -175.82(15) ?
    C14 O2 C11 C10 . . . . -85.1(2) ?
    C14 O2 C11 C12 . . . . 99.2(2) ?
    C10 C11 C12 C13 . . . . -0.7(3) ?
    O2 C11 C12 C13 . . . . 174.95(16) ?
    C11 C12 C13 C8 . . . . 1.3(3) ?
    C9 C8 C13 C12 . . . . -1.0(3) ?
    C7 C8 C13 C12 . . . . -178.50(16) ?
    C11 O2 C14 O3 . . . . 1.5(3) ?
    C11 O2 C14 C15 . . . . -179.02(17) ?
loop_
    _geom_hbond_atom_site_label_D
    _geom_hbond_atom_site_label_H
    _geom_hbond_atom_site_label_A
    _geom_hbond_site_symmetry_A
    _geom_hbond_distance_DH
    _geom_hbond_distance_HA
    _geom_hbond_distance_DA
    _geom_hbond_angle_DHA
    N2 H2' O1 1_565 0.866(9) 2.076(11) 2.9107(18) 161.5(17)
    C7 H7 O1 1_565 0.9293 2.4820 3.251(2) 140
    C15 H15C O3 3_656 0.9599 2.5486 3.469(4) 161
    C4 H4 Cg1 3_655 0.9300 3.1267 3.821(2) 133
    C13 H13 Cg2 3_655 0.9300 3.2825 3.860(3) 122
    C15 H15A Cg2 2_655 0.9600 3.3911 3.734(3) 104
    C15 H15B Cg2 2_655 0.9600 3.1984 3.734(3) 117
_iucr_refine_instructions_details
;
TITL 2 in P2(1)/n
CELL  0.71073  16.3474   5.0859  18.4082   90.000  115.311   90.000
ZERR     4.00   0.0039   0.0010   0.0047    0.000    0.009    0.000
LATT 1
SYMM  1/2 - X, 1/2 + Y, 1/2 - Z
SFAC C  H  N  O
UNIT 60 52 12 12
MERG 2
OMIT -1 0 1
OMIT 0 0 2
L.S. 12
ACTA
BOND   $H
FMAP 2
PLAN 7
DFIX 0.88 0.01 N2 H2'
SIZE     0.25   0.30   0.50
CONF
HTAB
HTAB N2 O1_$1
EQIV $1 x, y+1, z
WGHT  0.062700  0.313200
FVAR  0.146500
TEMP    23.00
O1     4   0.623191 -0.223510 -0.008597 11.000000  0.090960  0.027050 =
           0.058980  0.003840  0.042310 -0.001090
O2     4   0.643066  0.409878  0.441409 11.000000  0.075580  0.081160 =
           0.041070 -0.015990  0.030760 -0.028320
N1     3   0.720162  0.343107 -0.159069 11.000000  0.086980  0.052260 =
           0.055140  0.000420  0.045040 -0.007980
N2     3   0.626772  0.212267  0.019081 11.000000  0.068050  0.028250 =
           0.042180  0.005150  0.033490  0.001840
N3     3   0.626910  0.173871  0.093586 11.000000  0.058910  0.035370 =
           0.040140  0.003430  0.029160 -0.000950
C1     1   0.700761  0.283888 -0.097483 11.000000  0.067400  0.039120 =
           0.043490 -0.004590  0.030360 -0.006500
AFIX 43
H1     2   0.725340  0.389440 -0.051921 11.000000 -1.200000
AFIX 0
C2     1   0.682897  0.190526 -0.223845 11.000000  0.083530  0.064410 =
           0.043460  0.006430  0.037300  0.006280
AFIX 43
H2     2   0.694870  0.229176 -0.267734 11.000000 -1.200000
AFIX 0
C3     1   0.628136 -0.019384 -0.229815 11.000000  0.072370  0.066330 =
           0.035580 -0.010190  0.018870  0.001760
AFIX 43
H3     2   0.603511 -0.119063 -0.276623 11.000000 -1.200000
AFIX 0
C4     1   0.610085 -0.080587 -0.165096 11.000000  0.053990  0.044510 =
           0.045830 -0.006740  0.017980 -0.002750
AFIX 43
H4     2   0.574065 -0.224449 -0.167092 11.000000 -1.200000
AFIX 0
C5     1   0.646586  0.076143 -0.097063 11.000000  0.045240  0.029580 =
           0.035290  0.003400  0.017820  0.005980
C6     1   0.631004  0.006142 -0.025189 11.000000  0.048360  0.027950 =
           0.039900  0.003720  0.020930  0.001360
C7     1   0.609605  0.379456  0.124222 11.000000  0.050210  0.033630 =
           0.042630  0.005320  0.025250 -0.001000
AFIX 43
H7     2   0.592765  0.533409  0.094156 11.000000 -1.200000
AFIX 0
C8     1   0.615834  0.376849  0.205918 11.000000  0.042880  0.034890 =
           0.040320 -0.000700  0.023690 -0.005460
C9     1   0.665269  0.185608  0.261629 11.000000  0.049400  0.044940 =
           0.047120  0.001720  0.024790  0.003870
AFIX 43
H9     2   0.693354  0.051559  0.246363 11.000000 -1.200000
AFIX 0
C10    1   0.672942  0.193205  0.339137 11.000000  0.055950  0.055040 =
           0.040390  0.006120  0.019020  0.002690
AFIX 43
H10    2   0.706405  0.066006  0.376248 11.000000 -1.200000
AFIX 0
C11    1   0.630647  0.390585  0.360949 11.000000  0.054260  0.054900 =
           0.038420 -0.010050  0.023980 -0.016730
C12    1   0.580980  0.581721  0.307592 11.000000  0.069100  0.046890 =
           0.057030 -0.009070  0.038410 -0.001230
AFIX 43
H12    2   0.552203  0.712991  0.323186 11.000000 -1.200000
AFIX 0
C13    1   0.574595  0.575169  0.230191 11.000000  0.060160  0.038850 =
           0.051340  0.001840  0.028530  0.003420
AFIX 43
H13    2   0.542187  0.705584  0.193861 11.000000 -1.200000
AFIX 0
C14    1   0.590386  0.266814  0.464557 11.000000  0.056260  0.075810 =
           0.040580 -0.006380  0.022970 -0.011590
C15    1   0.610357  0.311385  0.550317 11.000000  0.067880  0.090380 =
           0.041100 -0.002600  0.028230 -0.003840
AFIX 137
H15A   2   0.611545  0.496823  0.560458 11.000000 -1.500000
H15B   2   0.668126  0.236193  0.583967 11.000000 -1.500000
H15C   2   0.564297  0.229923  0.561914 11.000000 -1.500000
AFIX 0
H2'    2   0.623369  0.369421 -0.000161 11.000000  0.047660
O3     4   0.535693  0.122878  0.419285 11.000000  0.149310  0.203340 =
           0.065600 -0.051260  0.063630 -0.122520
Q1     1   0.516000  0.301900  0.418700 11.000000  0.050000      0.31
Q2     1   0.587400  0.059900  0.443600 11.000000  0.050000      0.31
Q3     1   0.640000  0.043300 -0.063700 11.000000  0.050000      0.18
Q4     1   0.614900  0.379600  0.168600 11.000000  0.050000      0.15
Q5     1   0.676800  0.422100  0.591200 11.000000  0.050000      0.14
Q6     1   0.627400  0.024400 -0.127900 11.000000  0.050000      0.14
Q7     1   0.579200  0.440000  0.326600 11.000000  0.050000      0.14
HKLF 4  1.0  1.00  0.00  0.00  0.00  1.00  0.00  0.00  0.00  1.00
END
;
