# Supplementary material for: 4-{(E)-[2-(Pyridin-3-ylcarbon­yl)hydrazinyl­idene]meth­yl}phenyl acetate
Source: Acta Crystallogr Sect E Struct Rep Online. 2013 Sep 18;69(Pt 10):o1549. doi: 10.1107/S1600536813025075 (PMC3790414; doi:10.1107/S1600536813025075)
Supplement: Supplementary file 2 [file e-69-o1549-Isup2.hkl]

# 
# h,k,l, Fc-squared, Fo-squared, sigma(Fo-squared) and status flag 
# 
data_I
_shelx_title ' 2 in P2(1)/n' 
_shelx_refln_list_code          4 
_shelx_F_calc_maximum      225.87 
_exptl_crystal_F_000       592.00 
_reflns_d_resolution_high  0.7564 
 
loop_ 
 _symmetry_equiv_pos_as_xyz 
 'x, y, z' 
 '-x+1/2, y+1/2, -z+1/2' 
 '-x, -y, -z' 
 'x-1/2, -y-1/2, z-1/2' 
 
_cell_length_a    16.3474 
_cell_length_b     5.0859 
_cell_length_c    18.4082 
_cell_angle_alpha  90.000 
_cell_angle_beta  115.311 
_cell_angle_gamma  90.000 
 
_shelx_F_squared_multiplier     1.000 
 
loop_ 
 _refln_index_h 
 _refln_index_k 
 _refln_index_l 
 _refln_F_squared_calc 
 _refln_F_squared_meas 
 _refln_F_squared_sigma 
 _refln_observed_status 
   2   0   0      476.17      175.72     29.12 o 
   4   0   0    51018.96    45981.14    601.84 o 
   6   0   0        3.20        1.40      0.70 o 
   8   0   0     2507.67     2709.63     51.89 o 
  10   0   0       61.67       74.37      3.62 o 
  12   0   0      419.38      387.22     21.66 o 
  14   0   0        0.11       -0.70      1.98 o 
  16   0   0       40.61       42.39      5.36 o 
  18   0   0        0.54        0.93      2.64 o 
   1   1   0        0.74        0.99      0.27 o 
   2   1   0    21495.39    19285.46    182.31 o 
   3   1   0      415.21      415.19      3.63 o 
   4   1   0     5035.82     4823.70     36.87 o 
   5   1   0      357.15      314.60      2.97 o 
   6   1   0      156.69      156.07      1.92 o 
   7   1   0      951.59     1010.71      9.54 o 
   8   1   0       67.79       74.92      1.63 o 
   9   1   0       97.26       82.95      2.07 o 
  10   1   0      158.65      167.73      3.20 o 
  11   1   0       64.58       73.65      2.01 o 
  12   1   0       31.44       32.38      2.08 o 
  13   1   0       19.86       23.21      1.97 o 
  14   1   0        2.92        1.15      1.50 o 
  15   1   0        0.04       -0.50      1.50 o 
  16   1   0        7.41        6.03      1.80 o 
  17   1   0        0.12       -0.69      1.68 o 
  18   1   0        0.24        1.71      2.42 o 
  19   1   0        0.08       -0.58      2.39 o 
   0   2   0     2238.12     2175.29     42.50 o 
   1   2   0      324.58      322.08      4.09 o 
   2   2   0      551.93      567.59      6.25 o 
   3   2   0        6.17        4.19      0.32 o 
   4   2   0        0.69        0.95      0.37 o 
   5   2   0      178.01      171.17      2.19 o 
   6   2   0      225.26      222.80      2.71 o 
   7   2   0     1711.82     1640.21     16.12 o 
   8   2   0       24.75       20.33      1.15 o 
   9   2   0       25.39       26.49      1.35 o 
  10   2   0      126.36      142.88      2.97 o 
  11   2   0      441.75      423.68     10.29 o 
  12   2   0        5.05        6.60      1.46 o 
  13   2   0       14.53       14.75      1.58 o 
  14   2   0       48.30       38.18      3.04 o 
  15   2   0       33.96       29.81      3.13 o 
  16   2   0        1.49       -2.10      2.10 o 
  17   2   0        6.12       10.80      2.59 o 
  18   2   0        5.28        4.84      2.39 o 
   1   3   0        0.00        0.65      0.72 o 
   2   3   0        4.98        8.01      1.05 o 
   3   3   0        0.99       -0.09      0.60 o 
   4   3   0       57.60       43.52      1.56 o 
   5   3   0       68.58       69.93      1.62 o 
   6   3   0      282.86      283.51      3.44 o 
   7   3   0       74.30       64.37      2.12 o 
   8   3   0      262.51      252.08      3.99 o 
   9   3   0      196.95      195.29      3.78 o 
  10   3   0      293.40      269.52      5.47 o 
  11   3   0       44.43       39.69      2.51 o 
  12   3   0       45.52       46.72      2.60 o 
  13   3   0        1.85        0.99      1.95 o 
  14   3   0       18.68       15.59      3.12 o 
  15   3   0       12.20        5.15      3.49 o 
  16   3   0        0.34        0.53      2.56 o 
  17   3   0        1.51        2.10      2.97 o 
   0   4   0       15.56       12.20      3.03 o 
   1   4   0       17.92       14.66      1.05 o 
   2   4   0        2.31        1.10      0.77 o 
   3   4   0        2.39       -0.78      0.78 o 
   4   4   0        0.02       -1.18      1.18 o 
   5   4   0      333.62      343.89      5.47 o 
   6   4   0        9.58        9.48      1.37 o 
   7   4   0        3.09        0.36      1.21 o 
   8   4   0        0.99       -1.21      1.21 o 
   9   4   0       68.16       65.60      2.60 o 
  10   4   0        0.37        1.09      1.61 o 
  11   4   0       23.32       26.36      2.50 o 
  12   4   0        1.04        2.48      2.05 o 
  13   4   0       12.24       12.89      2.32 o 
  14   4   0        4.53        6.96      2.79 o 
  15   4   0       32.93       32.28      4.89 o 
   1   5   0      375.57      366.72     10.54 o 
   2   5   0      170.10      157.81      6.42 o 
   3   5   0      289.28      288.88      8.90 o 
   4   5   0        9.09       11.53      1.92 o 
   5   5   0      173.23      181.87      5.07 o 
   6   5   0       23.88       23.04      1.79 o 
   7   5   0      112.25      108.99      3.26 o 
   8   5   0       11.06       10.20      1.64 o 
   9   5   0       14.64       18.75      1.89 o 
  10   5   0        6.04       10.12      2.02 o 
  11   5   0        7.09        8.30      2.23 o 
  12   5   0        3.64        1.52      1.96 o 
  13   5   0        5.66        3.73      3.73 o 
   0   6   0       12.72       24.69      5.13 o 
   1   6   0       45.15       42.95      4.24 o 
   2   6   0       19.08       28.50      4.43 o 
   3   6   0       26.71       26.95      3.62 o 
   4   6   0       10.13       11.65      2.97 o 
   5   6   0       32.51       27.74      3.62 o 
   6   6   0       24.96       27.49      3.78 o 
   7   6   0        4.06        6.25      2.79 o 
   8   6   0        0.85       -0.99      2.56 o 
 -19   0   1       10.69        6.52      4.66 o 
 -17   0   1       14.20       20.32      3.25 o 
 -15   0   1       55.38       61.63      4.66 o 
 -13   0   1       29.60       32.76      3.49 o 
 -11   0   1      856.71      890.24     19.27 o 
  -9   0   1     1276.02     1222.02     24.71 o 
  -7   0   1      506.78      493.87      7.57 o 
  -5   0   1      719.48      790.47     11.18 o 
  -3   0   1       73.69       61.60      1.41 o 
   1   0   1        1.72       -0.23      0.23 o 
   3   0   1    23786.76    22715.65    298.01 o 
   5   0   1      346.72      360.09      5.65 o 
   7   0   1      296.46      299.81      7.25 o 
   9   0   1      714.66      686.76     15.15 o 
  11   0   1       36.92       41.45      4.19 o 
  13   0   1      200.78      220.45      7.41 o 
  15   0   1       63.75       55.32      4.44 o 
  17   0   1        5.25        3.49      2.64 o 
  19   0   1       12.96       11.16      3.45 o 
 -19   1   1        0.23        0.33      2.39 o 
 -18   1   1       34.54       27.78      3.21 o 
 -17   1   1        8.16        8.20      2.32 o 
 -16   1   1        0.90       -0.16      1.88 o 
 -15   1   1        8.76       10.55      1.84 o 
 -14   1   1      130.42      143.92      4.12 o 
 -13   1   1       11.69       15.25      1.74 o 
 -12   1   1       46.17       43.70      2.26 o 
 -11   1   1       46.27       42.16      2.08 o 
 -10   1   1      255.90      288.29      4.61 o 
  -9   1   1       21.67       26.13      1.31 o 
  -8   1   1     1869.75     1916.66     23.66 o 
  -7   1   1     1938.99     1940.83     17.56 o 
  -6   1   1     4082.07     4235.98     32.54 o 
  -5   1   1     1163.65     1155.64      9.17 o 
  -4   1   1    12911.99    12590.66    100.63 o 
  -3   1   1      335.30      368.88      3.43 o 
  -2   1   1     8867.13     8257.01     77.65 o 
  -1   1   1     1116.38     1145.30     16.61 o 
   0   1   1     3328.28     2980.90    118.15 o 
   1   1   1     1021.16      978.10      9.36 o 
   2   1   1     5952.36     5828.69     51.34 o 
   3   1   1     4122.26     4201.09     35.18 o 
   4   1   1     1357.09     1320.03     11.39 o 
   5   1   1      907.38      883.72      7.87 o 
   6   1   1      881.74      925.09      8.31 o 
   7   1   1     1181.85     1231.82     13.08 o 
   8   1   1      357.48      345.51      4.69 o 
   9   1   1       12.82       11.58      0.78 o 
  10   1   1       10.78        9.77      2.10 o 
  11   1   1        5.69        3.89      1.04 o 
  12   1   1       31.81       34.41      1.60 o 
  13   1   1      163.52      176.06      4.58 o 
  14   1   1        6.64        6.72      1.74 o 
  15   1   1       22.85       25.17      2.26 o 
  16   1   1       17.48       20.13      2.31 o 
  17   1   1       35.33       31.42      3.08 o 
  18   1   1        1.89       -0.35      2.32 o 
 -19   2   1        0.21        2.33      4.19 o 
 -18   2   1        0.02       -2.05      2.05 o 
 -17   2   1        0.00       -1.96      1.96 o 
 -16   2   1       65.87       59.82      4.77 o 
 -15   2   1       13.02       11.37      2.32 o 
 -14   2   1        9.26        6.89      2.44 o 
 -13   2   1       11.09       11.89      1.54 o 
 -12   2   1      299.39      313.83      8.62 o 
 -11   2   1      111.24      103.22      3.17 o 
 -10   2   1        0.09        1.59      1.09 o 
  -9   2   1      542.88      548.17      6.48 o 
  -8   2   1      948.59     1000.01     10.94 o 
  -7   2   1        0.07        0.48      0.79 o 
  -6   2   1      356.66      359.45      3.86 o 
  -5   2   1      784.56      826.53      7.83 o 
  -4   2   1      589.38      618.46      5.65 o 
  -3   2   1       33.55       29.87      0.83 o 
  -2   2   1      172.16      197.01      2.77 o 
  -1   2   1       38.63       58.64      1.25 o 
   0   2   1     1241.69     1247.34     15.58 o 
   1   2   1       26.42       30.45      0.87 o 
   2   2   1      306.95      310.56      3.71 o 
   3   2   1      745.44      746.57      7.99 o 
   4   2   1       14.78       14.98      0.62 o 
   5   2   1      562.72      580.20      5.42 o 
   6   2   1     1533.00     1510.76     13.92 o 
   7   2   1        6.83        1.95      0.89 o 
   8   2   1        3.78        2.36      0.83 o 
   9   2   1       92.20       96.68      2.19 o 
  10   2   1       12.64       13.76      1.06 o 
  11   2   1       62.48       61.95      4.33 o 
  12   2   1       12.14       14.82      1.38 o 
  13   2   1       38.31       41.77      2.05 o 
  14   2   1        0.00       -0.25      2.15 o 
  15   2   1       28.70       21.76      2.77 o 
  16   2   1        9.26       13.06      3.19 o 
  17   2   1        7.20        3.57      2.42 o 
  18   2   1        0.33        1.23      2.80 o 
 -17   3   1       24.56       20.76      3.62 o 
 -16   3   1        1.22        3.96      2.64 o 
 -15   3   1        5.66        4.66      3.49 o 
 -14   3   1        8.87       10.76      2.10 o 
 -13   3   1      345.59      343.38     10.42 o 
 -12   3   1        7.23       12.38      1.74 o 
 -11   3   1       11.51       19.48      1.89 o 
 -10   3   1        0.12       -0.51      1.63 o 
  -9   3   1      340.38      329.91      4.88 o 
  -8   3   1       76.62       75.11      1.99 o 
  -7   3   1      274.68      248.49      3.49 o 
  -6   3   1        7.88        9.03      0.67 o 
  -5   3   1        5.99        5.82      0.83 o 
  -4   3   1      813.01      781.86     10.22 o 
  -3   3   1      387.30      340.72      5.69 o 
  -2   3   1      399.94      444.96      6.96 o 
  -1   3   1        2.32        4.38      0.96 o 
   0   3   1        3.37        5.32      1.69 o 
   1   3   1       33.41       31.07      1.32 o 
   2   3   1       42.36       38.86      2.21 o 
   3   3   1        4.23        3.81      0.94 o 
   4   3   1       31.04       25.44      1.28 o 
   5   3   1       19.62       23.01      1.12 o 
   6   3   1       30.15       27.29      1.03 o 
   7   3   1        0.30       -0.46      0.76 o 
   8   3   1        0.62       -0.69      0.99 o 
   9   3   1       78.96       80.89      3.63 o 
  10   3   1       11.28        8.75      1.55 o 
  11   3   1       38.40       31.33      2.18 o 
  12   3   1       10.33        7.48      1.61 o 
  13   3   1       42.06       29.92      2.66 o 
  14   3   1        0.80        1.15      3.73 o 
  15   3   1        1.64       -0.09      2.45 o 
  16   3   1        0.09        0.47      2.64 o 
  17   3   1        1.65        0.00      4.19 o 
 -16   4   1        1.64        9.32      4.66 o 
 -15   4   1       44.55       35.85      5.59 o 
 -14   4   1        0.85        1.76      1.96 o 
 -13   4   1        0.82        0.96      1.78 o 
 -12   4   1       24.61       24.95      2.50 o 
 -11   4   1      147.46      146.13      4.66 o 
 -10   4   1       23.16       22.67      1.84 o 
  -9   4   1       14.83       15.78      1.68 o 
  -8   4   1      134.76      130.43      3.46 o 
  -7   4   1      266.28      275.05      5.38 o 
  -6   4   1      301.01      285.82      7.10 o 
  -5   4   1       37.40       42.98      2.09 o 
  -4   4   1      166.89      183.30      3.43 o 
  -3   4   1      534.20      502.20      7.16 o 
  -2   4   1       98.04       95.92      2.96 o 
  -1   4   1       13.30       14.53      0.85 o 
   0   4   1       46.73       39.52      1.40 o 
   1   4   1      285.80      263.39      4.18 o 
   2   4   1      133.46      134.35      2.69 o 
   3   4   1       25.86       23.56      1.28 o 
   4   4   1       64.39       73.52      2.22 o 
   5   4   1       46.32       40.26      2.13 o 
   6   4   1       69.69       71.65      2.55 o 
   7   4   1        4.84        3.19      1.30 o 
   8   4   1        0.01       -0.08      1.21 o 
   9   4   1        4.42        1.89      1.69 o 
  10   4   1       12.78        9.93      1.96 o 
  11   4   1        7.98        8.77      1.96 o 
  12   4   1        0.89       -1.65      2.03 o 
  13   4   1        8.86        6.59      2.05 o 
  14   4   1        2.99        0.93      2.64 o 
  15   4   1        4.12        3.56      2.80 o 
 -13   5   1        0.15        0.16      1.88 o 
 -12   5   1       20.67       23.14      5.67 o 
 -11   5   1       12.98       13.21      2.23 o 
 -10   5   1        3.68        0.90      1.50 o 
  -9   5   1        1.14        2.69      1.41 o 
  -8   5   1       53.55       55.78      2.55 o 
  -7   5   1       77.64       83.11      2.89 o 
  -6   5   1      128.50      134.18      6.15 o 
  -5   5   1       18.51       20.04      2.97 o 
  -4   5   1      116.93      119.51      5.60 o 
  -3   5   1       67.19       81.07      6.52 o 
  -2   5   1      448.79      465.84     12.35 o 
  -1   5   1        6.14        7.92      2.64 o 
   0   5   1       74.11       77.83      4.61 o 
   1   5   1       96.04       95.20      5.10 o 
   2   5   1      156.50      148.62      4.35 o 
   3   5   1        5.11        9.89      1.79 o 
   4   5   1      127.67      126.41      4.11 o 
   5   5   1       15.65       11.69      1.97 o 
   6   5   1        1.65        3.76      1.37 o 
   7   5   1       18.07       15.94      1.74 o 
   8   5   1      114.45      118.31      3.57 o 
   9   5   1        5.97       10.38      2.05 o 
  10   5   1        1.85        4.50      1.88 o 
  11   5   1        7.55        9.39      2.32 o 
  12   5   1       34.50       34.91      3.13 o 
  -9   6   1       20.35       17.39      3.29 o 
  -8   6   1       11.54       11.92      3.12 o 
  -7   6   1        4.12        6.99      2.64 o 
  -6   6   1       14.77       20.98      3.29 o 
  -5   6   1       40.84       46.83      4.28 o 
  -4   6   1       85.22       86.60      5.43 o 
  -3   6   1        3.11        6.29      2.97 o 
  -2   6   1        7.01        9.41      3.49 o 
  -1   6   1        0.17        3.11      2.45 o 
   0   6   1       80.88       72.45      5.27 o 
   1   6   1        0.61        1.16      2.64 o 
   2   6   1        5.48        5.82      2.64 o 
   3   6   1        2.47        0.47      2.64 o 
   4   6   1       11.30       11.07      4.19 o 
   5   6   1       12.89       15.72      2.30 o 
   6   6   1       15.92       19.53      2.64 o 
   7   6   1        2.38       -0.64      1.78 o 
   8   6   1        1.28        2.67      2.34 o 
 -20   0   2       25.45       33.55      6.52 o 
 -18   0   2        8.80        8.85      4.66 o 
 -16   0   2       37.52       49.84      5.82 o 
 -14   0   2        0.67       -0.70      1.65 o 
 -12   0   2       64.33       64.89      3.58 o 
 -10   0   2       24.82       25.41      4.19 o 
  -8   0   2     1392.09     1314.13     26.19 o 
  -6   0   2     1385.62     1308.12     17.94 o 
  -4   0   2        3.35        2.02      0.54 o 
   2   0   2     9197.30     8902.18    116.54 o 
   4   0   2     6868.65     6507.62     85.44 o 
   6   0   2      738.06      739.80     10.95 o 
   8   0   2     2498.66     2583.88     49.75 o 
  10   0   2       53.49       45.55      3.27 o 
  12   0   2      453.21      412.24     11.03 o 
  14   0   2       58.25       65.05      5.82 o 
  16   0   2       26.03       24.98      3.62 o 
  18   0   2       26.81       35.64      4.44 o 
 -19   1   2       10.50       10.18      3.45 o 
 -18   1   2       24.05       24.07      3.13 o 
 -17   1   2       16.33       16.58      2.92 o 
 -16   1   2        2.58        4.75      2.28 o 
 -15   1   2       92.02       97.73      4.29 o 
 -14   1   2       43.58       51.03      4.12 o 
 -13   1   2       22.18       25.17      2.64 o 
 -12   1   2       11.39       14.81      1.88 o 
 -11   1   2      105.01      105.93      3.67 o 
 -10   1   2        0.97        0.93      1.10 o 
  -9   1   2        3.45        4.09      1.15 o 
  -8   1   2     1381.21     1391.82     14.61 o 
  -7   1   2      156.27      157.08      1.98 o 
  -6   1   2      432.74      445.24      4.21 o 
  -5   1   2      274.15      268.44      2.70 o 
  -4   1   2    11553.90    11202.09     99.13 o 
  -3   1   2      127.83      128.29      1.60 o 
  -2   1   2      197.23      213.86      2.79 o 
  -1   1   2      108.24      111.74      2.76 o 
   0   1   2     1245.33     1270.92     18.16 o 
   1   1   2     1078.01     1031.68      9.86 o 
   2   1   2     3968.89     3625.73     39.24 o 
   3   1   2     2689.69     2559.17     22.74 o 
   4   1   2       61.95       60.13      1.02 o 
   5   1   2      336.42      382.13      3.75 o 
   6   1   2     1452.45     1507.89     14.76 o 
   7   1   2      149.87      145.09      2.45 o 
   8   1   2       96.79       89.10      1.91 o 
   9   1   2        3.98        9.21      0.79 o 
  10   1   2      123.28      128.46      2.45 o 
  11   1   2        0.13       -0.16      0.89 o 
  12   1   2       56.97       62.08      3.37 o 
  13   1   2       35.64       36.44      2.58 o 
  14   1   2       25.35       22.19      2.26 o 
  15   1   2        0.59       -0.50      1.56 o 
  16   1   2       58.24       61.07      4.38 o 
  17   1   2       10.01        7.81      2.03 o 
  18   1   2        1.80        0.78      2.42 o 
 -19   2   2       10.10        3.73      4.43 o 
 -18   2   2        0.20        2.14      2.32 o 
 -17   2   2        0.02       -1.48      2.05 o 
 -16   2   2        4.67        8.51      2.23 o 
 -15   2   2      143.69      149.70     10.07 o 
 -14   2   2       30.39       26.72      3.11 o 
 -13   2   2       52.32       46.59      3.41 o 
 -12   2   2      131.64      139.67      3.69 o 
 -11   2   2      696.23      717.69     11.28 o 
 -10   2   2      668.90      675.48      9.42 o 
  -9   2   2       19.68       17.39      1.04 o 
  -8   2   2      657.72      641.18      7.92 o 
  -7   2   2      286.77      301.66      3.89 o 
  -6   2   2     3774.26     4026.43     35.90 o 
  -5   2   2        2.86        0.56      0.41 o 
  -4   2   2      327.29      322.73      3.92 o 
  -3   2   2      247.23      248.66      2.88 o 
  -2   2   2     1831.19     1847.09     32.13 o 
  -1   2   2      113.71       92.07      2.56 o 
   0   2   2     1297.47     1325.10     16.58 o 
   1   2   2      386.36      378.95      4.67 o 
   2   2   2        0.96        0.67      0.48 o 
   3   2   2      372.61      335.08      3.65 o 
   4   2   2     1717.19     1766.19     15.20 o 
   5   2   2       10.03        8.05      0.61 o 
   6   2   2       26.09       27.47      1.08 o 
   7   2   2      117.12      104.07      2.05 o 
   8   2   2       92.88      108.55      2.39 o 
   9   2   2      399.00      401.72      5.56 o 
  10   2   2        0.10       -0.83      0.83 o 
  11   2   2       16.13       14.77      1.42 o 
  12   2   2        0.68        0.03      1.08 o 
  13   2   2       13.33       11.62      1.58 o 
  14   2   2       17.65       15.92      1.98 o 
  15   2   2        2.28        0.36      2.05 o 
  16   2   2        0.00       -0.48      2.97 o 
  17   2   2        0.39       -2.64      2.64 o 
 -18   3   2        6.74        6.52      2.97 o 
 -17   3   2       18.22       16.74      3.29 o 
 -16   3   2        4.26        3.76      3.03 o 
 -15   3   2       34.36       31.38      7.22 o 
 -14   3   2       87.98       82.27      3.27 o 
 -13   3   2      244.27      241.15      5.39 o 
 -12   3   2       94.20      104.26      4.01 o 
 -11   3   2       91.31       90.26      2.63 o 
 -10   3   2      535.77      531.75      7.78 o 
  -9   3   2      389.92      414.59      5.73 o 
  -8   3   2      144.69      150.53      2.99 o 
  -7   3   2        0.72        0.54      0.68 o 
  -6   3   2       66.68       56.16      1.25 o 
  -5   3   2      225.67      227.64      3.44 o 
  -4   3   2       15.62       16.74      1.33 o 
  -3   3   2        1.35        0.61      0.96 o 
  -2   3   2      417.48      485.85      9.04 o 
  -1   3   2      282.00      265.27      5.53 o 
   0   3   2        4.01        3.55      2.15 o 
   1   3   2       98.50      105.84      2.05 o 
   2   3   2      455.13      450.25      6.26 o 
   3   3   2       93.61       81.70      2.01 o 
   4   3   2       26.16       26.75      2.08 o 
   5   3   2       80.69       74.61      2.04 o 
   6   3   2      131.31      118.68      2.17 o 
   7   3   2       74.36       70.82      2.89 o 
   8   3   2        0.28       -1.56      1.84 o 
   9   3   2       79.16       69.81      2.67 o 
  10   3   2      112.60      101.05      3.25 o 
  11   3   2       40.74       33.94      2.89 o 
  12   3   2        2.14       -0.70      1.57 o 
  13   3   2       16.07       14.72      2.59 o 
  14   3   2       25.81       23.53      3.62 o 
  15   3   2        0.30       -0.23      2.64 o 
  16   3   2        1.80        0.00      2.64 o 
 -16   4   2       20.62       17.05      3.45 o 
 -15   4   2        0.15       -0.93      2.45 o 
 -14   4   2        8.26       10.98      2.23 o 
 -13   4   2       44.49       45.53      3.04 o 
 -12   4   2      101.67      104.62      3.36 o 
 -11   4   2       18.42       16.55      1.74 o 
 -10   4   2       19.08       18.52      1.74 o 
  -9   4   2        1.42        0.47      1.27 o 
  -8   4   2      243.72      245.97      6.33 o 
  -7   4   2        6.76        5.54      1.25 o 
  -6   4   2       12.00       10.95      0.99 o 
  -5   4   2       90.65       81.76      2.48 o 
  -4   4   2      375.47      373.20      7.13 o 
  -3   4   2       35.43       21.35      2.05 o 
  -2   4   2        2.30        1.31      2.07 o 
  -1   4   2      109.61      127.02      3.83 o 
   0   4   2      461.36      464.68      6.57 o 
   1   4   2       24.82       25.07      1.31 o 
   2   4   2       25.85       30.21      2.20 o 
   3   4   2        3.51        3.07      0.92 o 
   4   4   2      150.51      156.95      3.26 o 
   5   4   2      100.74       88.64      3.29 o 
   6   4   2      109.58      107.69      3.06 o 
   7   4   2       48.33       44.02      2.57 o 
   8   4   2        2.10        3.96      1.70 o 
   9   4   2        1.04        0.62      1.61 o 
  10   4   2       21.09       19.79      2.32 o 
  11   4   2       26.36       26.17      2.50 o 
  12   4   2        1.35        0.37      1.78 o 
  13   4   2        1.51        1.93      2.05 o 
  14   4   2        3.52       -0.55      2.79 o 
 -13   5   2        9.18        6.76      2.64 o 
 -12   5   2       15.15       12.08      2.79 o 
 -11   5   2       10.87        7.62      1.96 o 
 -10   5   2        0.59       -0.84      1.89 o 
  -9   5   2       43.01       44.92      2.81 o 
  -8   5   2        2.78        3.67      1.61 o 
  -7   5   2       16.76       19.73      2.08 o 
  -6   5   2        0.05        1.47      1.40 o 
  -5   5   2       27.88       26.34      3.73 o 
  -4   5   2       32.20       34.94      3.45 o 
  -3   5   2        1.16       -0.23      3.96 o 
  -2   5   2       87.41      114.07      5.43 o 
  -1   5   2       15.28       16.89      2.97 o 
   0   5   2       16.46       22.12      2.03 o 
   1   5   2       19.70       19.81      1.83 o 
   2   5   2       47.03       47.17      3.54 o 
   3   5   2       16.41       14.04      1.97 o 
   4   5   2       46.11       48.68      2.81 o 
   5   5   2       21.60       24.50      2.39 o 
   6   5   2        0.77        2.29      1.37 o 
   7   5   2      132.92      137.96      6.82 o 
   8   5   2       19.36       23.42      2.39 o 
   9   5   2       30.70       26.64      2.66 o 
  10   5   2        1.18        1.09      1.88 o 
  11   5   2       88.25      100.45      4.48 o 
  12   5   2        0.93       -1.59      2.05 o 
  -9   6   2        2.49        0.93      2.64 o 
  -8   6   2        0.42       -1.63      2.31 o 
  -7   6   2        0.46        5.67      2.79 o 
  -6   6   2      107.51      105.69      8.15 o 
  -5   6   2       13.54       16.50      3.12 o 
  -4   6   2        0.01        2.10      2.64 o 
  -3   6   2        0.04        3.49      2.64 o 
  -2   6   2      102.21      106.86     16.31 o 
  -1   6   2       41.47       38.86      4.66 o 
   0   6   2        0.00        0.67      3.96 o 
   1   6   2        0.52       -0.06      2.45 o 
   2   6   2        3.57        1.89      2.57 o 
   3   6   2        3.00       -2.24      2.24 o 
   4   6   2        3.09        2.89      2.22 o 
   5   6   2        9.78        7.72      1.64 o 
   6   6   2        0.07        2.59      1.65 o 
   7   6   2        3.87        2.62      2.13 o 
 -19   0   3       46.69       52.65      7.45 o 
 -17   0   3       13.47       15.38      4.66 o 
 -15   0   3        8.43       14.44      3.73 o 
 -13   0   3        0.28       -0.47      1.86 o 
 -11   0   3       16.40       18.76      2.56 o 
  -9   0   3       49.35       45.66      2.64 o 
  -7   0   3      942.70      924.47     40.45 o 
  -5   0   3      262.57      232.52      4.48 o 
  -3   0   3      412.30      433.98      9.78 o 
  -1   0   3       67.33       53.70      9.55 o 
   1   0   3      194.48      187.78      3.01 o 
   3   0   3     1124.44     1042.05     14.44 o 
   5   0   3      272.84      259.78      5.77 o 
   7   0   3      833.92      823.64     17.46 o 
   9   0   3      816.90      879.35     18.94 o 
  11   0   3      181.15      198.39      5.14 o 
  13   0   3       16.52        9.09      2.64 o 
  15   0   3       64.54       57.32      4.61 o 
  17   0   3        1.32       -0.77      2.79 o 
 -20   1   3        0.00       -0.07      3.12 o 
 -19   1   3       27.58       21.52      3.95 o 
 -18   1   3       25.63       34.80      4.44 o 
 -17   1   3        4.48        6.60      2.79 o 
 -16   1   3        0.87        2.48      1.88 o 
 -15   1   3       27.39       27.07      2.69 o 
 -14   1   3       17.40       22.41      2.42 o 
 -13   1   3        1.69        0.71      1.42 o 
 -12   1   3        4.48        6.06      1.61 o 
 -11   1   3       48.67       61.42      2.86 o 
 -10   1   3        2.80        6.44      0.77 o 
  -9   1   3       17.73       18.17      0.94 o 
  -8   1   3      141.45      149.20      2.21 o 
  -7   1   3      197.63      220.04      2.55 o 
  -6   1   3      997.19     1044.24      9.66 o 
  -5   1   3      112.01      128.76      2.64 o 
  -4   1   3      973.31     1003.19     11.22 o 
  -3   1   3      675.66      718.60      8.95 o 
  -2   1   3       54.40       51.06      1.51 o 
  -1   1   3     5761.00     5676.34     74.82 o 
   0   1   3      695.46      670.58      8.33 o 
   1   1   3       76.33       66.95      1.12 o 
   2   1   3      581.01      589.98      6.31 o 
   3   1   3       55.91       54.99      1.16 o 
   4   1   3     1131.84     1114.18     17.26 o 
   5   1   3      655.54      634.11      6.24 o 
   6   1   3      177.84      181.24      2.85 o 
   7   1   3      549.70      572.27      7.14 o 
   8   1   3      294.94      319.76      4.50 o 
   9   1   3       59.87       73.19      1.77 o 
  10   1   3        1.82        2.10      0.78 o 
  11   1   3       61.48       55.30      2.33 o 
  12   1   3       50.92       56.99      3.96 o 
  13   1   3        0.28       -0.80      1.48 o 
  14   1   3        6.01        6.60      1.80 o 
  15   1   3        0.62        2.36      1.80 o 
  16   1   3        3.50        1.76      1.91 o 
  17   1   3        0.94        0.56      1.91 o 
 -19   2   3        0.01       -0.33      2.79 o 
 -18   2   3        4.06        0.96      5.13 o 
 -17   2   3       40.40       40.63      3.38 o 
 -16   2   3       96.40      111.59      7.22 o 
 -15   2   3        6.87       10.97      2.23 o 
 -14   2   3      121.50      130.44      4.83 o 
 -13   2   3        4.58        8.61      1.96 o 
 -12   2   3      386.89      369.57     10.74 o 
 -11   2   3       51.54       52.07      2.41 o 
 -10   2   3       59.83       53.96      1.81 o 
  -9   2   3        0.83        1.26      0.66 o 
  -8   2   3      392.01      327.93      4.52 o 
  -7   2   3      350.74      383.56      4.72 o 
  -6   2   3       10.49        7.95      0.73 o 
  -5   2   3       96.16      103.05      1.73 o 
  -4   2   3      656.58      691.39      9.04 o 
  -3   2   3       67.56       77.28      1.82 o 
  -2   2   3     1610.96     1668.78     20.32 o 
  -1   2   3       82.84      106.61      1.91 o 
   0   2   3       66.43       68.47      1.71 o 
   1   2   3      216.22      215.08      2.86 o 
   2   2   3     1243.42     1313.30     14.76 o 
   3   2   3      487.20      532.88      6.36 o 
   4   2   3      342.09      369.18      5.09 o 
   5   2   3       55.92       57.51      1.42 o 
   6   2   3       52.14       59.96      1.68 o 
   7   2   3      296.61      283.09      4.57 o 
   8   2   3       96.64      106.80      2.62 o 
   9   2   3        0.87       -0.28      0.84 o 
  10   2   3      121.60      128.68      4.32 o 
  11   2   3        0.15        1.02      1.05 o 
  12   2   3        9.26        9.41      1.32 o 
  13   2   3        7.75        9.82      1.79 o 
  14   2   3       23.16       26.55      2.36 o 
  15   2   3        8.69        8.46      2.32 o 
  16   2   3        1.25        2.02      2.15 o 
  17   2   3        0.00        1.96      3.12 o 
 -18   3   3       37.28       31.22      6.06 o 
 -17   3   3        0.85       -2.33      3.73 o 
 -16   3   3        0.01        3.51      3.26 o 
 -15   3   3        5.60        7.45      2.15 o 
 -14   3   3      116.83      124.23      7.43 o 
 -13   3   3        1.54       -0.82      1.99 o 
 -12   3   3       22.09       22.38      1.57 o 
 -11   3   3       22.43       23.28      1.53 o 
 -10   3   3      318.75      320.54      6.56 o 
  -9   3   3       28.15       29.47      1.63 o 
  -8   3   3        0.35        0.81      0.69 o 
  -7   3   3       13.24       16.99      1.18 o 
  -6   3   3       30.29       34.33      1.02 o 
  -5   3   3        0.09       -0.61      0.61 o 
  -4   3   3      149.49      195.39      6.99 o 
  -3   3   3        7.31        2.33      1.08 o 
  -2   3   3       16.37       15.55      1.91 o 
  -1   3   3       31.68       30.21      1.96 o 
   0   3   3      820.25      896.75     15.32 o 
   1   3   3       96.83      106.18      2.60 o 
   2   3   3      320.61      305.36      5.11 o 
   3   3   3       47.84       49.43      1.81 o 
   4   3   3       22.73       27.24      1.36 o 
   5   3   3        0.04        0.87      0.78 o 
   6   3   3        2.66        1.97      0.61 o 
   7   3   3      230.99      241.34      4.71 o 
   8   3   3       19.94       21.64      1.68 o 
   9   3   3       12.92       10.93      1.56 o 
  10   3   3       15.72       12.75      1.74 o 
  11   3   3       17.16       13.45      2.21 o 
  12   3   3       10.26        5.87      1.92 o 
  13   3   3        0.73       -1.64      1.64 o 
  14   3   3        1.64        0.47      2.64 o 
  15   3   3        0.03       -0.93      2.64 o 
  16   3   3        3.37        3.73      2.97 o 
 -16   4   3       12.75       13.05      4.19 o 
 -15   4   3        1.98        3.26      3.26 o 
 -14   4   3       10.78        9.48      2.56 o 
 -13   4   3       11.45       12.09      2.45 o 
 -12   4   3       11.80       18.92      2.05 o 
 -11   4   3       82.25       86.16      3.31 o 
 -10   4   3        9.43       14.56      1.78 o 
  -9   4   3       37.26       33.95      2.19 o 
  -8   4   3       27.43       33.13      2.19 o 
  -7   4   3       36.51       37.42      3.66 o 
  -6   4   3       36.51       37.79      1.53 o 
  -5   4   3       31.99       29.84      1.43 o 
  -4   4   3       79.87       86.69      3.50 o 
  -3   4   3      172.22      153.25      4.48 o 
  -2   4   3        2.77        6.17      2.50 o 
  -1   4   3       98.13       92.36      3.48 o 
   0   4   3      771.93      753.14     11.36 o 
   1   4   3      226.76      202.89      3.51 o 
   2   4   3        4.41        7.14      1.02 o 
   3   4   3      216.31      209.71      3.87 o 
   4   4   3      406.37      402.90      8.19 o 
   5   4   3       89.35       89.95      2.82 o 
   6   4   3       33.23       36.38      2.39 o 
   7   4   3       86.88       87.50      3.38 o 
   8   4   3       71.02       72.07      4.47 o 
   9   4   3       99.15      106.41      4.88 o 
  10   4   3        0.44        1.40      1.61 o 
  11   4   3        1.57        3.73      1.96 o 
  12   4   3       35.27       44.00      3.21 o 
  13   4   3       25.81       26.20      3.96 o 
  14   4   3       13.69       16.60      4.89 o 
 -13   5   3        3.67       -1.86      2.31 o 
 -12   5   3        5.89        3.29      1.84 o 
 -11   5   3        0.55       -0.78      1.61 o 
 -10   5   3       18.87       20.02      2.19 o 
  -9   5   3        2.46        4.52      1.64 o 
  -8   5   3       62.83       63.17      3.01 o 
  -7   5   3        2.48        4.18      1.40 o 
  -6   5   3       12.37       13.95      2.08 o 
  -5   5   3       10.19        7.45      2.31 o 
  -4   5   3      351.03      351.18     20.73 o 
  -3   5   3       23.54       19.77      3.26 o 
  -2   5   3       28.82       28.24      3.29 o 
  -1   5   3       10.10        5.32      1.20 o 
   0   5   3      255.19      247.15      5.70 o 
   1   5   3        7.08       10.29      1.66 o 
   2   5   3       67.83       66.12      2.98 o 
   3   5   3       12.01       11.20      1.75 o 
   4   5   3       10.05        8.95      1.78 o 
   5   5   3        1.97        1.25      1.94 o 
   6   5   3       27.07       25.77      2.29 o 
   7   5   3       43.75       44.84      2.93 o 
   8   5   3        8.91       17.44      2.23 o 
   9   5   3        0.47        0.82      1.84 o 
  10   5   3       26.40       31.77      2.93 o 
  11   5   3       24.14       27.55      2.96 o 
  -9   6   3        1.69        0.74      2.79 o 
  -8   6   3        6.22       13.26      4.19 o 
  -7   6   3        2.52        0.99      2.56 o 
  -6   6   3        0.48        1.21      2.45 o 
  -5   6   3        2.64        0.56      2.45 o 
  -4   6   3        2.10        1.09      2.45 o 
  -3   6   3        3.88        2.60      3.26 o 
  -2   6   3        1.42        2.10      2.64 o 
  -1   6   3       19.28       17.66      3.12 o 
   0   6   3        6.03        7.02      3.49 o 
   1   6   3        3.83        0.62      2.45 o 
   2   6   3        5.23        2.00      2.79 o 
   3   6   3       16.51       14.89      3.12 o 
   4   6   3        4.11        3.06      3.49 o 
   5   6   3        1.26       -0.85      1.75 o 
   6   6   3        1.48        1.36      1.75 o 
   7   6   3        5.45        6.00      2.02 o 
 -20   0   4        3.69        8.39      4.66 o 
 -18   0   4        9.35       13.98      4.66 o 
 -16   0   4       12.06        9.32      3.73 o 
 -14   0   4        0.05       -0.47      2.80 o 
 -12   0   4      214.79      210.13      9.78 o 
 -10   0   4       66.62       81.53      5.59 o 
  -8   0   4      353.40      394.07      9.06 o 
  -6   0   4      247.14      256.26      5.02 o 
  -4   0   4     5866.46     5799.44    107.89 o 
  -2   0   4     1482.85     1425.22     38.67 o 
   0   0   4      968.30      909.62     14.43 o 
   2   0   4       13.31       14.94      0.85 o 
   4   0   4      810.20      814.66     11.76 o 
   6   0   4        2.73       -0.70      1.32 o 
   8   0   4      198.06      188.50      5.93 o 
  10   0   4        0.73       -1.65      1.65 o 
  12   0   4        5.85        2.90      2.12 o 
  14   0   4        0.52       -0.93      2.31 o 
  16   0   4       41.51       46.09      4.61 o 
 -20   1   4       13.03       11.31      3.73 o 
 -19   1   4        1.94        3.58      3.12 o 
 -18   1   4       15.55       18.54      5.13 o 
 -17   1   4        4.54        4.13      4.19 o 
 -16   1   4       68.92       83.31      5.10 o 
 -15   1   4       10.05        6.86      2.45 o 
 -14   1   4       86.08       80.99      4.61 o 
 -13   1   4       36.83       33.26      4.66 o 
 -12   1   4       59.33       64.55      3.78 o 
 -11   1   4        4.99        5.02      1.18 o 
 -10   1   4      260.64      272.16      4.62 o 
  -9   1   4      358.47      377.07      5.41 o 
  -8   1   4        0.38        1.54      0.49 o 
  -7   1   4       56.34       43.81      1.11 o 
  -6   1   4       89.17       86.50      1.71 o 
  -5   1   4     1154.85     1163.11     13.02 o 
  -4   1   4      223.14      228.80      3.26 o 
  -3   1   4     1003.90      888.45     12.46 o 
  -2   1   4       38.61       29.83      0.95 o 
  -1   1   4      433.43      395.02      5.74 o 
   0   1   4       53.34       44.85      0.89 o 
   1   1   4       48.84       50.33      1.45 o 
   2   1   4     1997.76     2152.48     21.83 o 
   3   1   4      828.99      877.59      9.40 o 
   4   1   4       40.92       39.63      1.19 o 
   5   1   4      436.05      442.32      8.44 o 
   6   1   4       60.65       62.36      2.20 o 
   7   1   4      229.38      250.13      4.16 o 
   8   1   4       14.34        6.97      0.81 o 
   9   1   4       45.81       48.44      2.05 o 
  10   1   4      111.37      121.07      2.45 o 
  11   1   4       48.85       49.36      3.63 o 
  12   1   4        1.80       -0.96      0.96 o 
  13   1   4       32.19       25.75      2.33 o 
  14   1   4        1.26        0.70      1.63 o 
  15   1   4       21.46       18.42      2.69 o 
  16   1   4        0.04       -1.08      1.80 o 
  17   1   4        4.00        2.56      2.10 o 
 -19   2   4       11.05        9.32      3.29 o 
 -18   2   4       23.33       20.43      3.78 o 
 -17   2   4        4.72        3.84      2.79 o 
 -16   2   4       13.92       12.65      2.97 o 
 -15   2   4        9.95       10.00      2.79 o 
 -14   2   4       95.80      107.04      5.24 o 
 -13   2   4        0.07        0.82      1.51 o 
 -12   2   4       41.88       36.00      3.36 o 
 -11   2   4       17.92       15.47      1.41 o 
 -10   2   4       21.56       23.61      1.81 o 
  -9   2   4       54.66       64.03      2.11 o 
  -8   2   4      552.95      569.91      7.78 o 
  -7   2   4      194.26      214.18      3.21 o 
  -6   2   4       99.53       93.01      2.86 o 
  -5   2   4      170.92      176.38      2.66 o 
  -4   2   4     1703.10     1847.00     22.65 o 
  -3   2   4      665.25      647.27      8.49 o 
  -2   2   4      714.28      700.94      9.08 o 
  -1   2   4      109.23      117.34      2.93 o 
   0   2   4      150.15      166.87      3.68 o 
   1   2   4      609.23      615.39      7.95 o 
   2   2   4      335.99      362.77      5.16 o 
   3   2   4      532.93      520.99      5.88 o 
   4   2   4       49.15       42.40      1.16 o 
   5   2   4        6.16       10.15      0.79 o 
   6   2   4       36.71       45.30      1.65 o 
   7   2   4       12.27       14.55      1.20 o 
   8   2   4       38.33       27.71      1.70 o 
   9   2   4      114.65      114.61      3.12 o 
  10   2   4        3.31        1.37      1.08 o 
  11   2   4       19.09       18.04      1.51 o 
  12   2   4       45.04       38.27      2.07 o 
  13   2   4        1.22       -1.45      1.45 o 
  14   2   4        0.21       -1.72      1.78 o 
  15   2   4        0.00       -0.47      2.15 o 
  16   2   4        1.83        2.85      3.03 o 
 -18   3   4        1.48        4.19      4.19 o 
 -17   3   4        3.90        8.85      4.19 o 
 -16   3   4        1.60        3.26      3.26 o 
 -15   3   4       29.09       26.74      3.45 o 
 -14   3   4       20.40       13.40      2.79 o 
 -13   3   4        0.01        0.28      1.29 o 
 -12   3   4        0.16        0.71      1.29 o 
 -11   3   4        0.00       -1.21      1.21 o 
 -10   3   4        9.48        4.86      1.11 o 
  -9   3   4        0.71        0.03      0.89 o 
  -8   3   4      132.77      148.66      2.88 o 
  -7   3   4       18.08       20.43      1.20 o 
  -6   3   4       57.74       53.57      1.64 o 
  -5   3   4       76.83       73.80      2.07 o 
  -4   3   4     1358.15     1468.73     18.31 o 
  -3   3   4        2.42        2.24      0.70 o 
  -2   3   4      180.83      202.92      6.21 o 
  -1   3   4      259.40      308.94      6.36 o 
   0   3   4     1169.84     1306.56     24.01 o 
   1   3   4      156.58      150.86      2.75 o 
   2   3   4      213.91      239.73      4.34 o 
   3   3   4      249.84      286.52      5.16 o 
   4   3   4      281.00      303.04      5.46 o 
   5   3   4      431.31      447.27      6.84 o 
   6   3   4        0.07        0.33      0.61 o 
   7   3   4       57.41       55.31      1.84 o 
   8   3   4       94.67       90.72      2.47 o 
   9   3   4        1.86        1.38      1.27 o 
  10   3   4       32.90       34.61      2.66 o 
  11   3   4       14.60       10.58      2.05 o 
  12   3   4       36.39       35.33      2.74 o 
  13   3   4        2.99        6.52      2.97 o 
  14   3   4        0.14       -0.47      2.64 o 
  15   3   4        0.07       -2.33      2.64 o 
 -16   4   4        0.02        2.33      3.73 o 
 -15   4   4        0.14        1.40      3.26 o 
 -14   4   4        0.07        3.73      3.26 o 
 -13   4   4        5.82        3.30      1.79 o 
 -12   4   4       72.39       75.83      3.31 o 
 -11   4   4        4.85        4.86      1.57 o 
 -10   4   4        0.87        1.21      1.29 o 
  -9   4   4       20.24       20.07      1.84 o 
  -8   4   4      603.97      570.41     13.87 o 
  -7   4   4       14.63       18.65      1.98 o 
  -6   4   4        8.86        9.84      0.91 o 
  -5   4   4       10.36        8.43      1.69 o 
  -4   4   4      477.30      464.03      9.41 o 
  -3   4   4        0.03       -0.93      1.54 o 
  -2   4   4        1.33        1.84      1.87 o 
  -1   4   4       22.33       28.01      3.86 o 
   0   4   4      570.72      559.70      8.94 o 
   1   4   4      164.08      176.84      3.37 o 
   2   4   4        0.28        2.78      1.03 o 
   3   4   4      527.70      506.31      8.24 o 
   4   4   4      321.70      318.13     15.61 o 
   5   4   4       22.63       22.99      3.11 o 
   6   4   4        1.45        1.92      1.42 o 
   7   4   4      127.99      132.77      4.29 o 
   8   4   4       49.11       53.06      3.39 o 
   9   4   4        1.18        1.19      1.69 o 
  10   4   4        0.76       -1.69      1.69 o 
  11   4   4        6.47        6.40      2.05 o 
  12   4   4       29.18       30.18      3.54 o 
  13   4   4        4.74        4.66      2.97 o 
 -13   5   4        0.09       -0.47      2.80 o 
 -12   5   4        1.69        0.07      1.69 o 
 -11   5   4       35.71       27.36      2.47 o 
 -10   5   4       11.90        7.45      1.92 o 
  -9   5   4        6.09        5.19      2.07 o 
  -8   5   4        3.29        4.72      1.45 o 
  -7   5   4      108.75      104.10      3.44 o 
  -6   5   4        0.95       -0.93      1.14 o 
  -5   5   4       10.38        7.36      2.45 o 
  -4   5   4        4.72        5.22      2.45 o 
  -3   5   4      179.25      169.72      6.42 o 
  -2   5   4       24.57       22.65      5.82 o 
  -1   5   4      176.46      165.63      4.26 o 
   0   5   4       76.44       87.49      3.19 o 
   1   5   4       39.36       36.25      2.66 o 
   2   5   4        0.90        0.01      1.40 o 
   3   5   4       67.54       60.07      3.45 o 
   4   5   4       14.95       16.77      2.33 o 
   5   5   4        0.42       -1.29      1.29 o 
   6   5   4        0.00       -1.26      1.42 o 
   7   5   4        6.22        4.21      2.20 o 
   8   5   4        7.10        9.20      1.96 o 
   9   5   4        2.64        1.40      1.88 o 
  10   5   4        2.67        2.48      2.05 o 
  11   5   4        0.02        0.93      3.73 o 
  -9   6   4        0.53       -2.45      2.45 o 
  -8   6   4       10.01       11.94      2.97 o 
  -7   6   4       25.97       28.20      3.95 o 
  -6   6   4       21.92       26.12      3.62 o 
  -5   6   4        4.21        2.80      2.64 o 
  -4   6   4       39.76       32.61      3.95 o 
  -3   6   4        1.10        0.03      3.03 o 
  -2   6   4        2.04        2.80      2.64 o 
  -1   6   4        0.92       -1.86      2.31 o 
   0   6   4        2.13        1.93      2.56 o 
   1   6   4        0.00       -0.93      2.31 o 
   2   6   4       22.17       21.90      5.13 o 
   3   6   4       25.08       23.30      5.13 o 
   4   6   4        0.18       -1.11      3.26 o 
   5   6   4       13.72       20.11      2.29 o 
   6   6   4       10.13       10.39      2.17 o 
 -19   0   5       16.67       13.98      4.66 o 
 -17   0   5       19.95       11.65      4.19 o 
 -15   0   5      282.73      307.50     13.51 o 
 -13   0   5      190.35      175.65      8.85 o 
 -11   0   5     1131.22     1025.53     44.03 o 
  -9   0   5      264.87      261.84      9.78 o 
  -7   0   5     1277.00     1320.14     21.25 o 
  -5   0   5      226.17      230.59      6.76 o 
  -3   0   5       40.62       43.57      1.98 o 
  -1   0   5     2019.84     2067.73     39.20 o 
   1   0   5     1182.21     1195.66     16.42 o 
   3   0   5       50.34       32.15      2.35 o 
   5   0   5     1038.11     1012.90     20.59 o 
   7   0   5      131.60      139.61      4.94 o 
   9   0   5      157.21      165.99      5.93 o 
  11   0   5        3.78       -1.79      1.79 o 
  13   0   5       66.00       75.44      4.77 o 
  15   0   5        6.43        5.07      2.79 o 
  17   0   5       32.18       40.51      4.77 o 
 -20   1   5        3.66        2.94      3.12 o 
 -19   1   5        1.26       -0.93      2.64 o 
 -18   1   5        6.03        1.40      2.64 o 
 -17   1   5       28.32       25.66      3.62 o 
 -16   1   5       37.56       33.13      3.78 o 
 -15   1   5        0.12       -0.93      1.98 o 
 -14   1   5       25.14       26.56      3.12 o 
 -13   1   5       49.48       55.77      2.25 o 
 -12   1   5      117.76      118.73      3.38 o 
 -11   1   5       93.37       95.35      2.20 o 
 -10   1   5      137.06      142.37      2.93 o 
  -9   1   5        0.35        1.37      0.60 o 
  -8   1   5      179.32      192.08      3.22 o 
  -7   1   5       27.28       27.80      1.18 o 
  -6   1   5      284.68      304.60      4.07 o 
  -5   1   5      281.15      287.29      4.12 o 
  -4   1   5      744.77      770.08     10.88 o 
  -3   1   5      137.45      132.98      2.77 o 
  -2   1   5       19.01       21.27      0.78 o 
  -1   1   5      814.63      848.23      9.57 o 
   0   1   5      206.52      184.32      2.60 o 
   1   1   5      199.91      196.62      3.07 o 
   2   1   5      410.46      428.55      5.35 o 
   3   1   5       35.72       26.07      0.97 o 
   4   1   5      160.34      154.22      2.65 o 
   5   1   5      214.70      239.37      4.53 o 
   6   1   5       71.88       69.88      2.38 o 
   7   1   5       61.16       68.54      2.44 o 
   8   1   5        5.24        4.43      1.16 o 
   9   1   5        4.75        6.75      0.85 o 
  10   1   5       19.09       21.55      1.44 o 
  11   1   5       23.90       27.77      2.56 o 
  12   1   5       64.57       71.74      4.61 o 
  13   1   5       23.64       30.84      3.16 o 
  14   1   5        6.03        2.52      1.74 o 
  15   1   5        1.13        0.48      1.80 o 
  16   1   5       17.74       13.54      2.38 o 
  17   1   5        2.44       -1.40      4.19 o 
 -20   2   5        0.15       -1.66      4.43 o 
 -19   2   5        0.30       -1.45      2.79 o 
 -18   2   5        1.99       -0.47      2.64 o 
 -17   2   5        0.59       -0.78      2.45 o 
 -16   2   5       13.21       10.73      2.79 o 
 -15   2   5        4.66        5.13      2.31 o 
 -14   2   5       14.08       12.61      2.57 o 
 -13   2   5        0.05       -0.81      0.81 o 
 -12   2   5      127.58      124.86      3.66 o 
 -11   2   5        1.80        2.08      1.07 o 
 -10   2   5       82.32      100.09      2.45 o 
  -9   2   5      140.93      145.83      3.15 o 
  -8   2   5       83.84       88.54      2.28 o 
  -7   2   5        4.70        4.07      0.91 o 
  -6   2   5     1866.42     2050.38     28.10 o 
  -5   2   5      109.56      134.62      2.79 o 
  -4   2   5      406.11      428.00      6.18 o 
  -3   2   5       58.83       57.02      2.23 o 
  -2   2   5     3011.04     3262.45     50.74 o 
  -1   2   5       41.33       45.28      1.17 o 
   0   2   5        3.29        5.22      0.62 o 
   1   2   5        4.98        6.47      0.78 o 
   2   2   5       68.68       92.10      2.02 o 
   3   2   5        4.12        7.41      0.60 o 
   4   2   5        9.16       10.73      0.71 o 
   5   2   5       10.55       12.50      0.95 o 
   6   2   5      270.67      255.28      4.25 o 
   7   2   5      167.36      153.89      3.23 o 
   8   2   5        9.52        5.78      1.15 o 
   9   2   5       33.02       38.36      1.89 o 
  10   2   5       25.24       25.59      1.72 o 
  11   2   5        1.03       -0.79      1.37 o 
  12   2   5        1.43        1.10      1.28 o 
  13   2   5       13.61       13.21      1.97 o 
  14   2   5        0.02       -0.93      1.88 o 
  15   2   5        5.65       -1.68      2.45 o 
  16   2   5        1.12       -2.10      2.64 o 
 -18   3   5        0.00        5.59      4.19 o 
 -17   3   5        3.41        0.00      3.26 o 
 -16   3   5        1.25       -0.59      2.45 o 
 -15   3   5        4.18        4.78      2.45 o 
 -14   3   5       50.16       55.69      5.59 o 
 -13   3   5        4.42        6.41      1.45 o 
 -12   3   5        7.17        5.30      1.83 o 
 -11   3   5       67.45       59.88      3.79 o 
 -10   3   5      298.10      310.66      5.70 o 
  -9   3   5       31.96       29.61      1.70 o 
  -8   3   5        6.07        5.48      0.77 o 
  -7   3   5        8.98        7.79      0.93 o 
  -6   3   5      571.56      632.84      8.63 o 
  -5   3   5      251.39      251.64      4.75 o 
  -4   3   5      405.33      386.27      6.31 o 
  -3   3   5       14.18       15.16      0.90 o 
  -2   3   5      288.18      291.34      4.98 o 
  -1   3   5      407.88      461.19      8.35 o 
   0   3   5       14.09       15.40      0.80 o 
   1   3   5        6.13        6.26      0.93 o 
   2   3   5      108.60      120.14      2.40 o 
   3   3   5       31.98       48.28      1.59 o 
   4   3   5        8.70        6.81      0.86 o 
   5   3   5      345.52      342.72      5.31 o 
   6   3   5      251.96      229.37      7.94 o 
   7   3   5        0.16        0.57      0.81 o 
   8   3   5       86.93       91.67      2.93 o 
   9   3   5       99.46       92.98      3.67 o 
  10   3   5       19.10       17.11      2.23 o 
  11   3   5        2.05       -0.12      1.69 o 
  12   3   5        3.82        3.08      1.92 o 
  13   3   5        0.62       -1.86      2.31 o 
  14   3   5        4.66        3.96      2.97 o 
  15   3   5        0.94        0.70      2.97 o 
 -15   4   5        3.72        3.26      3.26 o 
 -14   4   5        4.43        1.40      3.26 o 
 -13   4   5       15.26       16.89      2.31 o 
 -12   4   5       21.88       18.02      4.43 o 
 -11   4   5       18.66       18.55      2.31 o 
 -10   4   5        0.05       -0.48      1.29 o 
  -9   4   5        2.00        3.93      1.71 o 
  -8   4   5      141.10      163.67      4.42 o 
  -7   4   5       65.08       62.68      5.88 o 
  -6   4   5        4.29        8.95      1.14 o 
  -5   4   5       66.27       60.73      4.89 o 
  -4   4   5       76.28       76.24      3.40 o 
  -3   4   5       40.81       29.09      2.32 o 
  -2   4   5        5.02        9.45      2.67 o 
  -1   4   5        1.14       -0.31      1.34 o 
   0   4   5        2.34        0.09      0.97 o 
   1   4   5      182.10      154.35      3.69 o 
   2   4   5       39.13       37.05      1.85 o 
   3   4   5       60.23       55.56      5.82 o 
   4   4   5      133.80      152.68      5.82 o 
   5   4   5       90.81       90.16      3.38 o 
   6   4   5        6.65        4.97      1.61 o 
   7   4   5       76.68       75.86      3.40 o 
   8   4   5       51.70       52.48      3.13 o 
   9   4   5       12.04       13.15      2.15 o 
  10   4   5        0.00       -1.69      1.69 o 
  11   4   5        4.10        0.83      1.84 o 
  12   4   5        1.01        1.52      1.96 o 
  13   4   5        0.59       -1.25      2.57 o 
 -14   5   5       26.46       30.75      4.66 o 
 -13   5   5        8.05        5.59      3.26 o 
 -12   5   5       61.84       56.47     10.25 o 
 -11   5   5        3.64        2.10      1.98 o 
 -10   5   5       18.69       14.78      1.97 o 
  -9   5   5        2.11        3.21      1.40 o 
  -8   5   5       67.25       59.02      2.81 o 
  -7   5   5       10.94        8.14      1.48 o 
  -6   5   5       51.84       49.01      3.96 o 
  -5   5   5       29.84       36.59      3.62 o 
  -4   5   5       72.28       67.85      4.44 o 
  -3   5   5        0.04        2.33      2.31 o 
  -2   5   5       67.50       66.57      4.44 o 
  -1   5   5       30.09       32.92      4.79 o 
   0   5   5      152.66      137.67      4.06 o 
   1   5   5       11.36        5.91      1.67 o 
   2   5   5        1.65       -0.34      1.62 o 
   3   5   5        2.44        0.59      2.10 o 
   4   5   5       54.58       51.89      3.69 o 
   5   5   5        4.74        6.61      1.75 o 
   6   5   5        0.21        0.70      1.69 o 
   7   5   5        6.80        6.84      2.71 o 
   8   5   5        4.63        5.55      1.96 o 
   9   5   5        0.02       -1.78      1.78 o 
  10   5   5        4.08        3.51      2.23 o 
  -9   6   5        1.81        2.33      3.73 o 
  -8   6   5        2.77        2.33      2.64 o 
  -7   6   5        0.81       -1.40      2.64 o 
  -6   6   5        4.76        9.10      4.19 o 
  -5   6   5       14.42       13.58      3.12 o 
  -4   6   5        2.25        0.47      2.33 o 
  -3   6   5       29.31       27.08      3.73 o 
  -2   6   5        0.71        0.47      3.26 o 
  -1   6   5        2.54        3.26      3.73 o 
   0   6   5        0.44        1.40      3.73 o 
   1   6   5        1.43       -2.80      3.73 o 
   2   6   5        0.00       -1.40      3.73 o 
   3   6   5       11.50       11.65      4.66 o 
   4   6   5        3.08        1.13      2.24 o 
   5   6   5        0.25       -1.61      1.61 o 
 -20   0   6        0.04       -1.40      4.19 o 
 -18   0   6       24.67       23.30      5.13 o 
 -16   0   6        1.13       -2.80      2.80 o 
 -14   0   6      152.99      177.51      9.32 o 
 -12   0   6       27.80       29.29      2.33 o 
 -10   0   6      698.89      745.92     23.30 o 
  -8   0   6      252.53      230.65      6.09 o 
  -6   0   6      654.17      654.38     13.84 o 
  -4   0   6      196.37      163.69      4.44 o 
  -2   0   6      994.31      925.61     18.45 o 
   0   0   6      393.18      419.29      7.50 o 
   2   0   6      184.76      173.63      3.37 o 
   4   0   6       21.69       20.94      2.10 o 
   6   0   6      597.36      685.97     15.32 o 
   8   0   6      131.67      113.58      8.85 o 
  10   0   6        7.97        1.63      1.98 o 
  12   0   6        3.25        2.10      2.31 o 
  14   0   6        1.13       -0.75      2.45 o 
  16   0   6        2.78        1.63      2.97 o 
 -20   1   6        0.03       -2.79      2.79 o 
 -19   1   6       12.06        8.07      3.12 o 
 -18   1   6        1.13        0.93      3.49 o 
 -17   1   6        2.48       -0.25      2.45 o 
 -16   1   6       35.98       43.28      4.11 o 
 -15   1   6       56.01       51.87      4.24 o 
 -14   1   6        5.74        3.26      1.98 o 
 -13   1   6       14.32       16.66      1.48 o 
 -12   1   6       87.33      104.15      2.46 o 
 -11   1   6        0.30       -0.23      0.68 o 
 -10   1   6       99.44      115.78      3.27 o 
  -9   1   6        0.63        2.52      0.82 o 
  -8   1   6     1238.85     1356.47     25.29 o 
  -7   1   6       58.80       58.70      1.78 o 
  -6   1   6      247.34      239.63      4.16 o 
  -5   1   6      104.00       95.62      2.35 o 
  -4   1   6      140.90      144.82      2.39 o 
  -3   1   6      101.84       98.31      1.76 o 
  -2   1   6     1874.70     1929.20     29.05 o 
  -1   1   6      456.78      473.34      5.69 o 
   0   1   6      124.60      143.03      2.29 o 
   1   1   6       16.46       22.20      0.93 o 
   2   1   6     1438.32     1565.64     17.59 o 
   3   1   6       68.18       93.27      2.43 o 
   4   1   6       14.29       14.86      1.15 o 
   5   1   6      180.21      189.37      3.95 o 
   6   1   6       24.91       20.81      1.54 o 
   7   1   6       28.14       32.69      2.82 o 
   8   1   6        9.85       10.37      1.50 o 
   9   1   6       41.48       29.95      2.08 o 
  10   1   6        8.02        8.64      1.30 o 
  11   1   6       74.00       83.22      2.76 o 
  12   1   6       68.11       81.50      3.43 o 
  13   1   6       23.01       25.50      2.44 o 
  14   1   6        3.61       -0.85      1.74 o 
  15   1   6       12.28       11.08      2.38 o 
  16   1   6        3.72        0.04      2.08 o 
 -20   2   6        0.74       -1.63      2.97 o 
 -19   2   6        7.79       10.48      3.29 o 
 -18   2   6        1.64        0.40      2.45 o 
 -17   2   6       21.45       23.62      3.58 o 
 -16   2   6        5.41        3.26      2.31 o 
 -15   2   6        0.24       -0.47      1.98 o 
 -14   2   6       13.65       15.73      5.13 o 
 -13   2   6       10.45        8.99      1.84 o 
 -12   2   6       36.95       36.20      2.02 o 
 -11   2   6       14.25       13.66      1.40 o 
 -10   2   6       12.62       15.09      0.93 o 
  -9   2   6       13.34       11.95      1.06 o 
  -8   2   6      118.51      101.20      3.00 o 
  -7   2   6        0.40        0.59      0.87 o 
  -6   2   6      354.53      362.60      5.99 o 
  -5   2   6        1.02       -0.55      0.67 o 
  -4   2   6      432.77      449.31      8.00 o 
  -3   2   6      356.59      440.40      6.59 o 
  -2   2   6      227.63      266.78      4.44 o 
  -1   2   6      542.03      563.64      8.31 o 
   0   2   6      269.37      310.13      5.09 o 
   1   2   6      719.66      889.12     14.69 o 
   2   2   6       40.95       52.71      1.30 o 
   3   2   6       72.45       76.30      1.68 o 
   4   2   6       98.68      110.30      2.81 o 
   5   2   6        0.50       -0.54      0.80 o 
   6   2   6        9.88        9.63      1.08 o 
   7   2   6       21.63       29.77      1.60 o 
   8   2   6        2.27        1.50      1.11 o 
   9   2   6       83.33       88.36      2.77 o 
  10   2   6      172.75      181.39      4.44 o 
  11   2   6        6.08        8.17      1.38 o 
  12   2   6        1.60       -0.63      1.26 o 
  13   2   6       25.30       22.69      2.36 o 
  14   2   6       29.42       19.43      3.45 o 
  15   2   6        0.38       -2.64      2.64 o 
 -18   3   6       14.47       11.18      4.19 o 
 -17   3   6        1.45       -0.12      2.45 o 
 -16   3   6        7.23        6.50      2.79 o 
 -15   3   6        8.86        6.34      2.80 o 
 -14   3   6       12.10        7.14      2.45 o 
 -13   3   6       13.71       13.35      2.45 o 
 -12   3   6        2.28        1.01      1.29 o 
 -11   3   6        3.86        2.71      1.29 o 
 -10   3   6        1.34       -0.04      1.00 o 
  -9   3   6        0.72       -0.50      0.81 o 
  -8   3   6       22.47       21.45      2.08 o 
  -7   3   6       18.99       22.17      1.57 o 
  -6   3   6       63.88       66.53      2.17 o 
  -5   3   6       27.15       21.92      1.75 o 
  -4   3   6       15.65       19.89      1.72 o 
  -3   3   6       58.00       67.61      2.00 o 
  -2   3   6        6.64       16.33      1.34 o 
  -1   3   6       84.17       84.88      1.80 o 
   0   3   6        8.13        7.15      0.72 o 
   1   3   6        0.01       -0.54      0.54 o 
   2   3   6        3.06        3.62      0.82 o 
   3   3   6       30.27       26.10      1.40 o 
   4   3   6        5.50        2.12      0.94 o 
   5   3   6       17.58       14.52      1.41 o 
   6   3   6        8.57        9.26      1.08 o 
   7   3   6        1.27        3.00      1.17 o 
   8   3   6       26.40       27.43      1.98 o 
   9   3   6        5.66        6.99      1.88 o 
  10   3   6        0.18       -0.12      1.51 o 
  11   3   6       14.31       16.15      2.78 o 
  12   3   6        5.18        3.26      1.92 o 
  13   3   6        0.13        0.00      2.64 o 
  14   3   6        2.51       -2.44      2.79 o 
 -16   4   6        0.44        3.26      3.26 o 
 -15   4   6        0.25        4.66      3.26 o 
 -14   4   6        6.83        6.52      3.26 o 
 -13   4   6        0.10       -1.46      1.46 o 
 -12   4   6        0.23       -0.70      1.65 o 
 -11   4   6        2.56        1.40      2.10 o 
 -10   4   6      137.02      132.33      5.59 o 
  -9   4   6       38.74       40.58      4.19 o 
  -8   4   6       46.90       44.37      6.06 o 
  -7   4   6       15.44       20.34      2.56 o 
  -6   4   6      121.92      111.14      5.59 o 
  -5   4   6       42.79       54.05      5.13 o 
  -4   4   6      156.33      141.17      7.45 o 
  -3   4   6       39.55       29.35      4.19 o 
  -2   4   6        6.30       12.11      3.26 o 
  -1   4   6        6.47        4.81      0.71 o 
   0   4   6       32.30       27.43      1.53 o 
   1   4   6       15.41       11.19      1.33 o 
   2   4   6      114.74      107.20      4.37 o 
   3   4   6      101.61      100.79      4.37 o 
   4   4   6       39.47       37.04      4.56 o 
   5   4   6        4.82        4.45      1.69 o 
   6   4   6       11.89        8.02      2.50 o 
   7   4   6        1.30       -0.78      1.61 o 
   8   4   6        5.20        2.89      1.78 o 
   9   4   6        1.92        1.35      1.69 o 
  10   4   6        0.07       -0.31      1.88 o 
  11   4   6        0.94       -1.96      1.96 o 
  12   4   6        0.14        2.14      2.05 o 
 -14   5   6        0.54        3.26      3.26 o 
 -13   5   6        4.51        1.86      3.26 o 
 -12   5   6        2.78        2.62      2.12 o 
 -11   5   6       12.60       15.22      2.80 o 
 -10   5   6        4.80        1.30      1.63 o 
  -9   5   6        1.18        1.40      1.55 o 
  -8   5   6        2.04        0.78      1.25 o 
  -7   5   6       10.07        5.13      3.26 o 
  -6   5   6       15.54       17.70      3.73 o 
  -5   5   6       13.49       11.18      3.73 o 
  -4   5   6       38.83       35.41      5.13 o 
  -3   5   6       56.92       56.84      6.06 o 
  -2   5   6        1.93        3.73      3.26 o 
  -1   5   6       12.67       11.50      1.67 o 
   0   5   6        7.99        6.68      2.33 o 
   1   5   6      107.87      110.49      4.47 o 
   2   5   6       13.33       20.35      3.26 o 
   3   5   6       12.08       11.03      2.33 o 
   4   5   6        0.03       -0.58      1.42 o 
   5   5   6       20.69       14.63      2.02 o 
   6   5   6        2.05       -0.63      1.69 o 
   7   5   6        6.98        4.42      2.36 o 
   8   5   6        6.03        8.24      2.23 o 
   9   5   6        1.73       -0.47      1.88 o 
  -9   6   6        5.12        8.85      4.19 o 
  -8   6   6       34.26       43.33      6.06 o 
  -7   6   6        3.36        4.19      3.73 o 
  -6   6   6       15.38       18.17      4.66 o 
  -5   6   6       16.37       11.18      4.19 o 
  -4   6   6       46.07       47.99      6.52 o 
  -3   6   6        0.42        8.39      4.19 o 
  -2   6   6       35.79       41.93      6.52 o 
  -1   6   6        0.90        0.00      3.26 o 
   0   6   6        2.04        0.47      3.26 o 
   1   6   6       14.33       15.38      5.13 o 
   2   6   6        2.58        3.26      3.73 o 
   3   6   6        4.48        3.73      4.19 o 
   4   6   6        3.61        4.19      2.33 o 
 -21   0   7        0.17        3.73      4.66 o 
 -19   0   7       12.35        4.19      4.19 o 
 -17   0   7        5.74        7.45      3.73 o 
 -15   0   7        4.05        6.52      3.26 o 
 -13   0   7        2.94        4.84      0.93 o 
 -11   0   7      768.98      800.43     25.16 o 
  -9   0   7       35.62       34.01      3.73 o 
  -7   0   7     1210.74     1233.51     24.87 o 
  -5   0   7     1263.68     1311.61     26.56 o 
  -3   0   7       53.47       42.88      2.31 o 
  -1   0   7      980.22     1003.10     16.40 o 
   1   0   7      706.97      756.14     12.81 o 
   3   0   7      127.14      138.60      4.58 o 
   5   0   7       35.87       26.76      2.45 o 
   7   0   7       96.47       83.05      4.11 o 
   9   0   7      109.52      124.69      6.06 o 
  11   0   7       14.64       18.95      3.73 o 
  13   0   7        0.07        1.16      2.31 o 
  15   0   7       36.29       44.04      4.61 o 
 -21   1   7        0.49       -0.66      3.73 o 
 -20   1   7        1.66       -1.32      2.79 o 
 -19   1   7        0.65        0.26      2.57 o 
 -18   1   7        0.03       -2.31      2.31 o 
 -17   1   7        1.15       -0.23      2.31 o 
 -16   1   7        9.48       10.86      2.79 o 
 -15   1   7        6.32        6.76      2.31 o 
 -14   1   7        0.40       -0.45      1.21 o 
 -13   1   7        5.23        9.58      1.15 o 
 -12   1   7       44.95       50.06      1.85 o 
 -11   1   7      165.89      178.91      4.45 o 
 -10   1   7        4.81        8.77      3.28 o 
  -9   1   7      129.44      121.82      3.36 o 
  -8   1   7       42.10       30.07      1.75 o 
  -7   1   7       41.54       37.80      1.84 o 
  -6   1   7       53.98       60.26      1.79 o 
  -5   1   7      899.75      948.89     13.50 o 
  -4   1   7        0.01       -0.36      0.36 o 
  -3   1   7      384.34      399.38      5.60 o 
  -2   1   7      220.87      241.51      4.05 o 
  -1   1   7      390.87      386.27      4.95 o 
   0   1   7        5.55        8.12      0.71 o 
   1   1   7       19.58       15.84      0.84 o 
   2   1   7      548.08      562.36      8.50 o 
   3   1   7      345.15      393.62      5.78 o 
   4   1   7       43.50       36.50      1.78 o 
   5   1   7      127.63      137.69      3.42 o 
   6   1   7       99.32       97.12      2.95 o 
   7   1   7        0.00       -0.60      1.09 o 
   8   1   7        0.55       -0.79      1.09 o 
   9   1   7        0.03       -1.16      1.16 o 
  10   1   7        8.41        4.88      1.61 o 
  11   1   7        0.58       -0.10      1.17 o 
  12   1   7        0.11       -0.68      1.54 o 
  13   1   7        0.97        2.88      1.80 o 
  14   1   7        5.90        4.21      2.03 o 
  15   1   7        8.66       14.28      2.74 o 
 -20   2   7        3.62        0.76      3.12 o 
 -19   2   7        1.00        0.55      2.79 o 
 -18   2   7        0.85        0.96      2.57 o 
 -17   2   7        9.38        9.85      4.19 o 
 -16   2   7        6.04        4.60      2.45 o 
 -15   2   7        3.34        0.65      2.12 o 
 -14   2   7        0.00       -1.10      1.10 o 
 -13   2   7        2.80       -0.22      1.10 o 
 -12   2   7        5.12        4.19      1.14 o 
 -11   2   7        2.40        2.27      0.68 o 
 -10   2   7       24.33       25.93      1.03 o 
  -9   2   7        1.90        1.96      1.01 o 
  -8   2   7        4.80        0.38      0.87 o 
  -7   2   7      197.29      195.30      5.37 o 
  -6   2   7      265.52      223.96      5.70 o 
  -5   2   7       96.17       81.69      2.82 o 
  -4   2   7      422.47      437.10      8.07 o 
  -3   2   7       21.30       25.04      1.20 o 
  -2   2   7      191.73      197.16      3.96 o 
  -1   2   7      289.01      335.04      5.50 o 
   0   2   7      105.48      118.69      2.69 o 
   1   2   7        6.47        6.00      0.96 o 
   2   2   7      305.21      302.34      4.47 o 
   3   2   7        2.73        3.40      0.69 o 
   4   2   7       13.03       18.96      1.37 o 
   5   2   7      146.80      133.22      3.29 o 
   6   2   7        4.29        4.39      0.99 o 
   7   2   7       13.07       13.75      1.32 o 
   8   2   7       38.89       32.15      1.86 o 
   9   2   7      133.50      128.86      4.27 o 
  10   2   7       31.16       31.01      2.45 o 
  11   2   7       19.56       19.55      1.79 o 
  12   2   7        0.00       -0.47      1.63 o 
  13   2   7        0.00        0.06      2.56 o 
  14   2   7       11.37        9.02      3.12 o 
  15   2   7        0.81       -0.11      2.79 o 
 -19   3   7        7.19        5.13      4.19 o 
 -18   3   7        0.37        0.93      3.73 o 
 -17   3   7        0.10        0.50      2.45 o 
 -16   3   7        1.80        1.55      2.45 o 
 -15   3   7        1.74        1.33      2.24 o 
 -14   3   7        0.75        0.07      1.36 o 
 -13   3   7       43.53       48.13      3.70 o 
 -12   3   7       14.65       10.08      1.61 o 
 -11   3   7        8.29        5.39      1.47 o 
 -10   3   7        1.33       -0.89      0.89 o 
  -9   3   7       23.47       19.01      1.69 o 
  -8   3   7        9.42       11.80      1.36 o 
  -7   3   7       21.51       20.07      1.45 o 
  -6   3   7        3.04        2.80      1.32 o 
  -5   3   7        2.77        6.03      0.78 o 
  -4   3   7       87.85      106.56      2.11 o 
  -3   3   7        7.03        3.88      0.60 o 
  -2   3   7       55.86       54.93      1.51 o 
  -1   3   7       88.21       85.24      2.45 o 
   0   3   7        0.60        1.12      0.64 o 
   1   3   7        8.75       11.01      1.03 o 
   2   3   7       38.53       33.67      1.54 o 
   3   3   7        2.04        3.70      1.03 o 
   4   3   7        7.54        6.06      1.08 o 
   5   3   7        2.02        0.21      1.03 o 
   6   3   7        8.69        8.57      1.37 o 
   7   3   7      148.09      124.27      3.48 o 
   8   3   7       73.08       67.56      3.40 o 
   9   3   7       20.57       19.79      2.32 o 
  10   3   7        6.70        7.37      2.65 o 
  11   3   7       16.44       15.58      2.32 o 
  12   3   7       10.71        8.62      2.97 o 
  13   3   7        2.68       -1.63      2.64 o 
 -17   4   7        1.81       -0.47      3.73 o 
 -16   4   7        1.04        1.40      3.26 o 
 -15   4   7       15.80       13.98      3.73 o 
 -14   4   7       13.06        9.78      3.26 o 
 -13   4   7        1.52        1.82      1.79 o 
 -12   4   7        0.32       -1.46      1.46 o 
 -11   4   7        0.29       -1.46      1.46 o 
 -10   4   7        4.09        5.33      3.96 o 
  -9   4   7        1.20        0.52      1.63 o 
  -8   4   7        9.95        7.86      1.55 o 
  -7   4   7       54.64       46.95      2.45 o 
  -6   4   7        4.79        1.06      1.40 o 
  -5   4   7       35.17       29.82      4.19 o 
  -4   4   7        2.14        3.26      2.80 o 
  -3   4   7       24.82       23.76      3.73 o 
  -2   4   7        8.61       14.79      1.62 o 
  -1   4   7       90.71       86.43      2.53 o 
   0   4   7       12.27        9.07      1.79 o 
   1   4   7        0.13       -0.47      1.46 o 
   2   4   7        7.35       11.35      2.12 o 
   3   4   7       28.40       23.84      2.57 o 
   4   4   7       17.96       16.03      1.96 o 
   5   4   7       88.81       89.55      4.59 o 
   6   4   7        4.63        3.35      2.06 o 
   7   4   7       64.04       65.90      3.40 o 
   8   4   7        0.92        2.01      1.78 o 
   9   4   7       22.66       22.51      2.69 o 
  10   4   7        0.26       -1.10      1.78 o 
  11   4   7       27.74       28.02      2.96 o 
 -14   5   7       11.39        9.32      3.73 o 
 -13   5   7        1.63       -2.12      2.12 o 
 -12   5   7        2.75        0.70      2.56 o 
 -11   5   7        2.72        4.19      1.90 o 
 -10   5   7        6.06        1.74      1.79 o 
  -9   5   7       11.39       10.25      3.26 o 
  -8   5   7        0.73        2.33      2.80 o 
  -7   5   7        5.01        3.26      2.80 o 
  -6   5   7        5.91        3.26      3.26 o 
  -5   5   7        6.00        5.59      3.26 o 
  -4   5   7        0.45       -1.86      2.80 o 
  -3   5   7      122.43      141.17      8.85 o 
  -2   5   7       18.37       15.38      4.19 o 
  -1   5   7       78.29       71.75      6.52 o 
   0   5   7        2.32        2.58      1.62 o 
   1   5   7       45.13       54.29      3.45 o 
   2   5   7       11.16        8.07      2.04 o 
   3   5   7       10.33        8.81      3.03 o 
   4   5   7       13.90       17.75      2.17 o 
   5   5   7       24.28       23.59      2.42 o 
   6   5   7        1.13       -1.61      1.61 o 
   7   5   7        0.71        1.01      1.78 o 
   8   5   7        5.25        4.50      2.15 o 
   9   5   7       13.99       10.25      4.19 o 
  -9   6   7       23.64       28.89      5.59 o 
  -8   6   7        9.23       12.58      4.19 o 
  -7   6   7        1.11        2.80      3.73 o 
  -6   6   7        1.63        2.33      3.73 o 
  -5   6   7       46.50       58.70      6.99 o 
  -4   6   7        1.48        2.33      3.26 o 
  -3   6   7        0.79        1.40      3.26 o 
  -2   6   7       11.04       14.44      4.66 o 
  -1   6   7       39.33       42.40      6.06 o 
   0   6   7        0.28        1.40      3.73 o 
   1   6   7       16.95       23.30      5.13 o 
   2   6   7        1.04        2.80      4.19 o 
   3   6   7        4.99       -1.86      3.73 o 
   4   6   7        4.75        0.47      3.73 o 
 -20   0   8        7.35       13.05      5.13 o 
 -18   0   8       29.20       30.28      6.06 o 
 -16   0   8      107.11      122.07      8.39 o 
 -14   0   8        0.58        0.47      2.33 o 
 -12   0   8       41.91       32.15      4.19 o 
 -10   0   8      100.37       91.78      6.06 o 
  -8   0   8     2496.58     2580.67     70.82 o 
  -6   0   8     2404.22     2488.48     47.93 o 
  -4   0   8     2095.47     2187.57     42.33 o 
  -2   0   8     3139.26     3525.88     66.88 o 
   0   0   8       37.44       38.94      3.73 o 
   2   0   8      124.56      120.54      5.59 o 
   4   0   8        0.35       -1.20      1.20 o 
   6   0   8       53.54       67.18      3.58 o 
   8   0   8       43.35       44.44      3.49 o 
  10   0   8        6.14        0.50      2.12 o 
  12   0   8        0.72        1.40      2.80 o 
  14   0   8        0.00       -0.44      7.45 o 
 -21   1   8        0.19       -2.80      2.97 o 
 -20   1   8        6.90        4.43      3.29 o 
 -19   1   8        3.47        3.73      2.97 o 
 -18   1   8        1.19        0.23      2.31 o 
 -17   1   8        5.39        2.80      2.64 o 
 -16   1   8        3.52        5.13      2.64 o 
 -15   1   8       66.28       58.64      4.89 o 
 -14   1   8        8.83        7.61      1.20 o 
 -13   1   8        0.72       -1.04      1.10 o 
 -12   1   8       11.84       10.02      2.31 o 
 -11   1   8      129.17      135.13      5.43 o 
 -10   1   8      135.68      127.73      7.92 o 
  -9   1   8       51.10       53.74      3.12 o 
  -8   1   8       63.95       64.98      2.39 o 
  -7   1   8      487.35      497.98     11.40 o 
  -6   1   8       50.52       55.06      2.22 o 
  -5   1   8        0.92       -0.07      0.72 o 
  -4   1   8       85.44       77.73      1.80 o 
  -3   1   8      473.47      525.50      7.19 o 
  -2   1   8      168.39      178.40      3.11 o 
  -1   1   8      766.30      852.19     10.95 o 
   0   1   8      112.73      130.53      2.60 o 
   1   1   8       32.24       34.36      1.42 o 
   2   1   8        8.43       10.09      1.09 o 
   3   1   8      475.51      448.09      8.51 o 
   4   1   8        4.92        6.58      1.17 o 
   5   1   8        7.78        3.30      1.21 o 
   6   1   8       71.18       76.70      3.04 o 
   7   1   8       12.56        9.66      1.41 o 
   8   1   8        4.59        2.61      1.30 o 
   9   1   8        8.80       13.22      1.86 o 
  10   1   8        2.71        0.41      1.50 o 
  11   1   8        1.14       -1.19      1.19 o 
  12   1   8        1.27        1.97      1.74 o 
  13   1   8       11.63       12.33      2.25 o 
  14   1   8        0.12       -1.86      1.86 o 
  15   1   8        1.12        0.38      1.98 o 
 -20   2   8        1.20        2.08      3.12 o 
 -19   2   8        0.85       -2.56      3.03 o 
 -18   2   8        5.92        6.52      2.97 o 
 -17   2   8        1.01        3.96      2.64 o 
 -16   2   8        6.11        4.89      2.64 o 
 -15   2   8       31.77       29.35      3.45 o 
 -14   2   8       33.58       34.93      2.37 o 
 -13   2   8        0.00       -2.19      2.19 o 
 -12   2   8       15.23       17.00      2.03 o 
 -11   2   8        8.80        7.93      2.02 o 
 -10   2   8        0.51       -1.08      1.08 o 
  -9   2   8       32.90       20.43      1.75 o 
  -8   2   8       16.32       17.16      1.90 o 
  -7   2   8       11.00        9.52      1.55 o 
  -6   2   8       65.23       57.16      2.67 o 
  -5   2   8      228.01      216.54      5.70 o 
  -4   2   8      413.54      429.73      9.68 o 
  -3   2   8       68.80       82.48      2.30 o 
  -2   2   8        3.75        3.86      0.96 o 
  -1   2   8       73.49       79.18      3.07 o 
   0   2   8      185.50      201.32      5.04 o 
   1   2   8      540.12      562.27      8.24 o 
   2   2   8        6.16       11.82      0.89 o 
   3   2   8      170.27      194.08      3.61 o 
   4   2   8       17.13       18.47      1.50 o 
   5   2   8       80.77       75.05      2.55 o 
   6   2   8        0.23        2.29      1.17 o 
   7   2   8       31.51       32.60      1.86 o 
   8   2   8        4.10       -0.48      1.14 o 
   9   2   8       17.58       19.90      1.67 o 
  10   2   8        6.77        8.17      1.50 o 
  11   2   8       27.83       30.78      2.14 o 
  12   2   8        3.29        2.03      2.05 o 
  13   2   8        0.04       -2.45      2.45 o 
  14   2   8        4.88       -0.05      2.79 o 
 -19   3   8        6.42        0.93      4.19 o 
 -18   3   8        1.55        0.47      3.73 o 
 -17   3   8        1.24       -0.71      2.45 o 
 -16   3   8       24.18       19.37      3.25 o 
 -15   3   8        0.03       -1.83      2.12 o 
 -14   3   8        0.02       -1.29      1.29 o 
 -13   3   8        1.55        1.06      1.33 o 
 -12   3   8       31.29       22.83      2.07 o 
 -11   3   8        5.85        4.10      1.47 o 
 -10   3   8       70.74       72.30      3.00 o 
  -9   3   8        4.93        3.73      1.29 o 
  -8   3   8        3.49        2.60      1.01 o 
  -7   3   8        3.22        1.03      1.01 o 
  -6   3   8       14.54       14.14      1.36 o 
  -5   3   8        1.22        0.04      1.11 o 
  -4   3   8       16.17       14.14      0.95 o 
  -3   3   8       96.03       95.81      2.24 o 
  -2   3   8        2.66        8.23      0.89 o 
  -1   3   8       86.90      101.20      2.86 o 
   0   3   8       18.92       16.44      1.22 o 
   1   3   8        1.88        1.98      0.82 o 
   2   3   8      140.59      126.42      5.25 o 
   3   3   8        1.88        0.32      0.90 o 
   4   3   8       15.07       10.87      1.37 o 
   5   3   8        2.61        2.12      1.27 o 
   6   3   8       80.95       72.74      2.73 o 
   7   3   8        1.37       -0.44      1.27 o 
   8   3   8       80.52       76.13      3.67 o 
   9   3   8       15.09       13.99      2.23 o 
  10   3   8        0.53        1.90      1.96 o 
  11   3   8        1.12        1.70      1.96 o 
  12   3   8       43.06       32.15      3.95 o 
  13   3   8        0.66       -1.62      2.79 o 
 -17   4   8        3.73        3.73      3.73 o 
 -16   4   8        0.20        0.47      3.73 o 
 -15   4   8        0.00       -0.93      3.26 o 
 -14   4   8       12.86        4.66      3.26 o 
 -13   4   8        1.77       -0.93      2.80 o 
 -12   4   8        6.87        5.82      1.98 o 
 -11   4   8       11.96        9.23      3.73 o 
 -10   4   8       21.42       12.27      2.80 o 
  -9   4   8        4.44        3.82      1.55 o 
  -8   4   8        1.24       -1.20      1.20 o 
  -7   4   8       47.59       52.04      2.45 o 
  -6   4   8        1.86        1.46      0.87 o 
  -5   4   8        0.48       -0.87      0.87 o 
  -4   4   8      110.19      107.39      3.29 o 
  -3   4   8       21.39       16.33      1.87 o 
  -2   4   8       20.06       16.19      1.98 o 
  -1   4   8        1.85        3.08      1.55 o 
   0   4   8       52.39       45.28      3.01 o 
   1   4   8        1.07       -0.70      3.03 o 
   2   4   8       34.69       27.96      3.73 o 
   3   4   8       27.77       25.30      2.79 o 
   4   4   8        0.00        2.02      1.57 o 
   5   4   8        5.80        4.92      1.69 o 
   6   4   8       10.37        5.52      1.78 o 
   7   4   8       10.07       10.34      2.15 o 
   8   4   8       21.37       25.29      2.93 o 
   9   4   8        4.66        3.14      1.96 o 
  10   4   8       16.93       12.67      2.50 o 
  11   4   8        0.30        1.55      2.15 o 
 -14   5   8        5.41        2.80      3.26 o 
 -13   5   8        0.07        0.11      2.12 o 
 -12   5   8       32.45       32.26      4.66 o 
 -11   5   8       18.32       18.20      3.49 o 
 -10   5   8        0.24        0.47      2.80 o 
  -9   5   8        2.31        6.06      3.26 o 
  -8   5   8       34.74       30.28      4.66 o 
  -7   5   8       36.70       29.35      4.66 o 
  -6   5   8       13.43       13.51      3.73 o 
  -5   5   8        1.43       -0.93      2.80 o 
  -4   5   8       37.34       34.48      5.13 o 
  -3   5   8      102.19      110.42      7.92 o 
  -2   5   8        0.08        3.26      3.26 o 
  -1   5   8        0.72        2.58      1.62 o 
   0   5   8      132.26      126.67      7.45 o 
   1   5   8      157.80      160.07      7.22 o 
   2   5   8       18.56       26.03      2.75 o 
   3   5   8        4.68        5.06      2.80 o 
   4   5   8       19.83       19.88      2.29 o 
   5   5   8       77.44       70.90      3.54 o 
   6   5   8        0.74        3.77      1.96 o 
   7   5   8        7.33        7.33      2.23 o 
   8   5   8        3.67        5.61      2.32 o 
  -8   6   8       12.06       22.83      5.13 o 
  -7   6   8        8.97        6.06      3.73 o 
  -6   6   8        6.44       12.11      4.66 o 
  -5   6   8        0.06        2.80      3.73 o 
  -4   6   8       13.26       15.38      4.66 o 
  -3   6   8        0.15        2.33      3.73 o 
  -2   6   8        7.77       11.65      4.66 o 
  -1   6   8        9.44       15.84      4.66 o 
   0   6   8        1.41        0.93      3.73 o 
   1   6   8        0.06        5.13      4.19 o 
   2   6   8        4.16        2.33      4.19 o 
 -21   0   9        3.44        1.86      4.66 o 
 -19   0   9       59.60       72.68      8.39 o 
 -17   0   9        0.08        1.86      3.73 o 
 -15   0   9      269.02      264.17     12.58 o 
 -13   0   9       37.55       28.42      4.19 o 
 -11   0   9      371.53      368.07     13.98 o 
  -9   0   9      119.07      137.44      7.45 o 
  -7   0   9     2375.57     2572.75     70.82 o 
  -5   0   9     4586.23     5007.13    133.72 o 
  -3   0   9     6856.59     6856.32    181.70 o 
  -1   0   9     4943.42     5319.86     99.65 o 
   1   0   9     2818.85     2950.61     56.49 o 
   3   0   9      913.17      934.20     82.23 o 
   5   0   9      141.81      139.30      5.24 o 
   7   0   9       51.59       45.39      3.58 o 
   9   0   9       49.57       47.22      4.11 o 
  11   0   9        5.15        2.04      2.57 o 
  13   0   9       20.26       14.25      4.89 o 
 -21   1   9        0.20        1.89      3.12 o 
 -20   1   9        0.76       -1.29      2.79 o 
 -19   1   9        0.30        2.63      2.80 o 
 -18   1   9       41.58       35.67      4.24 o 
 -17   1   9       12.51       12.02      4.66 o 
 -16   1   9        0.01        0.93      2.31 o 
 -15   1   9       75.61       78.94      2.98 o 
 -14   1   9      226.01      235.41      8.22 o 
 -13   1   9        3.86        2.33      1.98 o 
 -12   1   9       23.95       26.49      3.12 o 
 -11   1   9       13.96       11.02      4.43 o 
 -10   1   9      588.51      591.54     14.00 o 
  -9   1   9        1.73       -0.47      1.46 o 
  -8   1   9       80.86       84.70      5.59 o 
  -7   1   9       23.16       30.26      1.89 o 
  -6   1   9      645.70      695.28     14.42 o 
  -5   1   9      220.60      247.53      4.42 o 
  -4   1   9       77.40       86.50      3.38 o 
  -3   1   9     2897.30     3185.53     42.74 o 
  -2   1   9      530.11      541.78      8.37 o 
  -1   1   9      113.36      127.70      2.93 o 
   0   1   9       81.28       84.80      2.43 o 
   1   1   9     1377.35     1505.16     18.83 o 
   2   1   9        3.12        6.88      1.17 o 
   3   1   9       17.14       16.77      1.50 o 
   4   1   9      207.09      187.19      4.83 o 
   5   1   9      382.28      408.56      7.38 o 
   6   1   9       14.37       10.54      1.54 o 
   7   1   9        2.37        1.66      1.33 o 
   8   1   9        0.02       -0.51      1.27 o 
   9   1   9        5.31        5.74      1.68 o 
  10   1   9        0.38        0.23      1.63 o 
  11   1   9       38.16       36.67      3.09 o 
  12   1   9        0.39        0.62      1.78 o 
  13   1   9        6.65        6.97      2.13 o 
  14   1   9        1.66       -1.91      1.91 o 
 -20   2   9        8.42        8.15      3.62 o 
 -19   2   9        0.37       -1.01      2.79 o 
 -18   2   9        7.37        5.59      2.97 o 
 -17   2   9       21.73       13.33      3.29 o 
 -16   2   9       18.74       25.18      4.66 o 
 -15   2   9        0.71        2.10      2.31 o 
 -14   2   9        4.41        2.83      1.45 o 
 -13   2   9      205.18      210.60      5.39 o 
 -12   2   9       93.11       91.99      3.49 o 
 -11   2   9       23.59       21.88      1.34 o 
 -10   2   9       15.79       16.00      2.45 o 
  -9   2   9       16.59       11.89      2.33 o 
  -8   2   9       21.55       23.28      2.24 o 
  -7   2   9        0.09       -0.47      1.20 o 
  -6   2   9      159.79      154.12      5.04 o 
  -5   2   9       89.27       80.35      3.25 o 
  -4   2   9        3.13        4.45      1.46 o 
  -3   2   9       16.73       17.05      1.79 o 
  -2   2   9      147.41      163.03      3.94 o 
  -1   2   9      399.52      395.87     11.02 o 
   0   2   9       18.82       19.03      1.20 o 
   1   2   9       60.35       60.44      2.06 o 
   2   2   9      111.72      110.14      2.74 o 
   3   2   9      227.91      233.41      4.77 o 
   4   2   9        8.64        6.78      1.25 o 
   5   2   9       15.03       20.48      1.65 o 
   6   2   9      123.78      122.12      4.03 o 
   7   2   9        1.23        1.47      1.37 o 
   8   2   9        0.27       -1.15      1.15 o 
   9   2   9       23.86       24.51      1.92 o 
  10   2   9       14.99       16.10      1.71 o 
  11   2   9       16.32       18.33      2.11 o 
  12   2   9        0.23       -0.44      5.36 o 
  13   2   9       11.48        8.39      3.29 o 
 -19   3   9        0.15        4.66      4.19 o 
 -18   3   9        0.33        0.00      2.64 o 
 -17   3   9        3.59        4.63      2.79 o 
 -16   3   9        3.01       -0.16      2.45 o 
 -15   3   9       10.58        6.09      2.57 o 
 -14   3   9        2.45        0.66      1.57 o 
 -13   3   9       45.65       36.93      2.58 o 
 -12   3   9       21.50       18.32      2.02 o 
 -11   3   9        7.78        5.74      1.47 o 
 -10   3   9        1.82       -1.19      1.19 o 
  -9   3   9      321.34      292.78      7.53 o 
  -8   3   9        1.60        1.59      1.29 o 
  -7   3   9      168.76      175.52      4.38 o 
  -6   3   9        2.19        2.31      1.01 o 
  -5   3   9      232.74      219.83      4.94 o 
  -4   3   9        1.83        3.83      1.51 o 
  -3   3   9       54.61       62.84      1.97 o 
  -2   3   9        9.29       10.42      1.13 o 
  -1   3   9      113.38      112.32      3.08 o 
   0   3   9        6.13        8.11      1.13 o 
   1   3   9        0.08        0.36      0.93 o 
   2   3   9       72.91       70.04      2.42 o 
   3   3   9      100.08      107.08      3.19 o 
   4   3   9       49.91       49.68      2.38 o 
   5   3   9      101.44       84.18      2.96 o 
   6   3   9       17.32       14.11      1.74 o 
   7   3   9        3.57        2.73      1.45 o 
   8   3   9       11.27       10.94      2.15 o 
   9   3   9       48.63       36.70      3.04 o 
  10   3   9        0.23        0.43      1.84 o 
  11   3   9        0.38       -1.84      1.84 o 
  12   3   9        2.64        1.67      2.79 o 
 -17   4   9        4.92        1.40      3.73 o 
 -16   4   9        2.33        0.93      3.26 o 
 -15   4   9        7.47       10.72      3.73 o 
 -14   4   9        1.45       -0.47      1.98 o 
 -13   4   9        3.68        1.86      1.98 o 
 -12   4   9        3.67        3.13      1.79 o 
 -11   4   9        0.31       -1.46      1.46 o 
 -10   4   9        8.91        6.39      2.80 o 
  -9   4   9        8.72        6.65      1.79 o 
  -8   4   9        8.99        6.01      1.55 o 
  -7   4   9        0.29       -1.05      1.20 o 
  -6   4   9       20.97       23.48      2.56 o 
  -5   4   9       91.66       86.02      3.60 o 
  -4   4   9       27.83       33.67      2.40 o 
  -3   4   9       40.47       44.77      2.75 o 
  -2   4   9       14.59       17.41      2.24 o 
  -1   4   9        2.18        3.77      1.79 o 
   0   4   9        5.19        4.28      1.79 o 
   1   4   9        2.12        2.75      2.10 o 
   2   4   9        9.86        7.85      2.12 o 
   3   4   9        0.12        1.59      1.47 o 
   4   4   9       54.60       46.74      3.26 o 
   5   4   9       16.68       17.13      2.15 o 
   6   4   9        0.23        1.51      1.69 o 
   7   4   9        7.35        3.42      1.88 o 
   8   4   9        3.58        1.66      2.15 o 
   9   4   9       27.11       32.13      3.04 o 
  10   4   9        1.49        0.93      2.15 o 
 -13   5   9        0.82       -2.10      2.10 o 
 -12   5   9        6.67        5.59      3.26 o 
 -11   5   9        1.44        0.00      2.80 o 
 -10   5   9        0.00        3.73      3.26 o 
  -9   5   9       23.11       34.94      5.13 o 
  -8   5   9       81.65       68.49      6.52 o 
  -7   5   9        4.42       -0.93      2.80 o 
  -6   5   9        0.25        0.00      2.80 o 
  -5   5   9       20.33       24.23      4.66 o 
  -4   5   9      130.07       97.84      7.92 o 
  -3   5   9        2.09        3.73      3.26 o 
  -2   5   9        6.44        5.59      3.26 o 
  -1   5   9       29.45       20.98      2.57 o 
   0   5   9      136.66       85.66     38.44 o 
   1   5   9       17.88       21.06      3.03 o 
   2   5   9       10.90       14.91      2.57 o 
   3   5   9       56.56       48.72      4.23 o 
   4   5   9       67.76       67.79      3.65 o 
   5   5   9        1.68        2.96      1.96 o 
   6   5   9        6.66        8.55      2.29 o 
   7   5   9        2.55        2.95      2.15 o 
  -8   6   9        6.78       11.65      4.66 o 
  -7   6   9       18.39       28.42      5.13 o 
  -6   6   9       15.45       13.98      4.66 o 
  -5   6   9       12.53       25.16      5.13 o 
  -4   6   9       31.47       28.89      5.59 o 
  -3   6   9        3.71       11.18      4.19 o 
  -2   6   9        5.40        6.52      3.73 o 
  -1   6   9       35.78       42.86      6.52 o 
   0   6   9        8.17       15.38      5.13 o 
   1   6   9       10.89       10.25      4.66 o 
 -20   0  10       27.25       28.42      6.06 o 
 -18   0  10       52.55       59.64      7.45 o 
 -16   0  10       21.57       21.90      5.13 o 
 -14   0  10       38.31       41.00      5.13 o 
 -12   0  10      224.54      214.78     10.25 o 
 -10   0  10       50.62       57.31      5.13 o 
  -8   0  10        0.11       -0.47      1.86 o 
  -6   0  10      254.36      260.44     10.25 o 
  -4   0  10      365.32      327.07     12.11 o 
  -2   0  10      471.86      498.00     11.14 o 
   0   0  10        4.27        3.42      1.46 o 
   2   0  10       10.53        7.93      1.79 o 
   4   0  10      132.05      127.66      6.52 o 
   6   0  10       41.12       37.40      4.66 o 
   8   0  10       51.87       45.35      4.11 o 
  10   0  10        1.57       -1.43      2.45 o 
  12   0  10       30.74       35.26      4.24 o 
 -21   1  10       13.86       12.40      6.29 o 
 -20   1  10        0.19       -2.24      4.89 o 
 -19   1  10       14.50        7.92      3.12 o 
 -18   1  10        3.23        1.56      2.79 o 
 -17   1  10       71.16       64.54      5.10 o 
 -16   1  10        6.49        8.52      2.79 o 
 -15   1  10       19.43       15.47      3.73 o 
 -14   1  10      101.67       98.26      5.43 o 
 -13   1  10      121.49      120.54      5.60 o 
 -12   1  10      428.46      443.74     11.81 o 
 -11   1  10      391.22      409.51     11.03 o 
 -10   1  10      101.18       94.00      4.44 o 
  -9   1  10        4.09        5.00      1.79 o 
  -8   1  10      398.31      401.57     13.05 o 
  -7   1  10      941.22      987.47     20.92 o 
  -6   1  10        5.91       10.50      1.38 o 
  -5   1  10      248.86      247.65      4.53 o 
  -4   1  10       13.60       14.64      1.35 o 
  -3   1  10      613.84      690.46     10.40 o 
  -2   1  10      188.21      181.61      4.39 o 
  -1   1  10      170.00      177.97      4.32 o 
   0   1  10       49.86       56.15      2.21 o 
   1   1  10      514.66      568.76      9.06 o 
   2   1  10      122.28      112.13      3.54 o 
   3   1  10        0.07       -1.06      1.06 o 
   4   1  10        3.00        5.22      1.34 o 
   5   1  10       58.56       60.84      3.70 o 
   6   1  10       13.88       14.17      1.80 o 
   7   1  10        2.93        2.36      1.45 o 
   8   1  10       26.06       33.02      2.40 o 
   9   1  10        0.81       -0.36      1.61 o 
  10   1  10       12.44       16.61      2.22 o 
  11   1  10       22.57       24.52      2.60 o 
  12   1  10        7.59        6.16      2.15 o 
  13   1  10        0.03        1.34      2.08 o 
 -20   2  10        3.64        0.66      3.12 o 
 -19   2  10        3.02        1.63      2.97 o 
 -18   2  10        0.81        0.00      2.64 o 
 -17   2  10       44.94       39.60      4.24 o 
 -16   2  10      115.89      110.92      6.29 o 
 -15   2  10        6.08        7.00      1.73 o 
 -14   2  10       18.80       18.47      2.08 o 
 -13   2  10      227.01      244.35      6.16 o 
 -12   2  10      466.08      468.41      9.62 o 
 -11   2  10       11.71       11.34      2.80 o 
 -10   2  10      407.42      414.89     16.31 o 
  -9   2  10      655.69      667.37     26.09 o 
  -8   2  10      453.57      453.88     18.87 o 
  -7   2  10       82.76       78.96      3.69 o 
  -6   2  10       11.62       12.34      1.90 o 
  -5   2  10       20.87       22.08      3.73 o 
  -4   2  10      306.59      317.15      8.22 o 
  -3   2  10        4.75        7.62      1.79 o 
  -2   2  10       15.59       15.02      1.36 o 
  -1   2  10      216.51      239.04      6.38 o 
   0   2  10       69.58       68.13      1.92 o 
   1   2  10      239.00      228.15      6.35 o 
   2   2  10       13.75        8.80      1.25 o 
   3   2  10      360.46      375.20      6.74 o 
   4   2  10        8.90        9.00      1.52 o 
   5   2  10       11.04        7.35      1.46 o 
   6   2  10       18.13       19.81      1.80 o 
   7   2  10       43.47       41.53      2.55 o 
   8   2  10        3.10        1.24      1.36 o 
   9   2  10        1.30        3.30      1.54 o 
  10   2  10       16.57       19.01      2.73 o 
  11   2  10        1.05        0.25      2.25 o 
  12   2  10       14.76       15.70      3.62 o 
  13   2  10        0.27        1.86      4.19 o 
 -19   3  10       13.06       13.98      4.66 o 
 -18   3  10        5.72        0.49      4.43 o 
 -17   3  10       25.34       27.31      8.39 o 
 -16   3  10        3.56        3.54      2.79 o 
 -15   3  10       24.55       19.98      4.43 o 
 -14   3  10       39.22       36.05      5.01 o 
 -13   3  10       29.98       29.28      2.49 o 
 -12   3  10        5.38        4.10      1.61 o 
 -11   3  10       98.52      108.67      5.96 o 
 -10   3  10        9.31       10.63      1.79 o 
  -9   3  10      484.39      469.70      9.35 o 
  -8   3  10       35.16       50.65      2.62 o 
  -7   3  10        2.16        0.43      1.29 o 
  -6   3  10      236.67      210.08      4.99 o 
  -5   3  10      184.43      199.89      4.91 o 
  -4   3  10        0.21        2.76      1.31 o 
  -3   3  10       22.86       24.49      1.46 o 
  -2   3  10       66.71       67.21      2.27 o 
  -1   3  10       50.43       56.67      2.18 o 
   0   3  10        7.12        6.11      1.60 o 
   1   3  10       36.22       34.22      1.89 o 
   2   3  10       22.32       21.78      1.74 o 
   3   3  10       40.63       42.12      2.33 o 
   4   3  10       21.98       18.50      1.84 o 
   5   3  10        5.57        7.91      1.68 o 
   6   3  10        9.82       13.91      1.74 o 
   7   3  10        7.10       11.38      2.12 o 
   8   3  10        0.08        0.93      1.78 o 
   9   3  10        0.19        2.09      1.96 o 
  10   3  10        0.55       -0.88      1.84 o 
  11   3  10        7.58       16.77      5.36 o 
 -17   4  10        0.00       -3.26      3.26 o 
 -16   4  10        3.28        3.26      3.26 o 
 -15   4  10        0.71        0.00      3.26 o 
 -14   4  10       15.71       16.54      2.64 o 
 -13   4  10       12.01       13.78      2.31 o 
 -12   4  10       42.94       37.42      3.12 o 
 -11   4  10       38.77       28.34      2.79 o 
 -10   4  10       30.24       27.14      2.57 o 
  -9   4  10       40.08       47.15      3.25 o 
  -8   4  10       27.15       27.38      2.57 o 
  -7   4  10      175.56      180.90      5.59 o 
  -6   4  10      107.77       96.52      3.88 o 
  -5   4  10      186.20      188.09      5.82 o 
  -4   4  10        2.85        0.65      1.55 o 
  -3   4  10        1.49        1.99      1.79 o 
  -2   4  10      316.05      313.30     11.88 o 
  -1   4  10       47.59       44.84      6.76 o 
   0   4  10        8.58        8.85      2.33 o 
   1   4  10       52.21       57.01      3.91 o 
   2   4  10       39.49       35.19      3.25 o 
   3   4  10        4.06        3.56      1.69 o 
   4   4  10       16.84       19.11      2.32 o 
   5   4  10       13.44        8.54      2.15 o 
   6   4  10        5.94        5.71      1.96 o 
   7   4  10        0.37       -0.16      1.96 o 
   8   4  10        3.66        1.24      2.15 o 
   9   4  10        4.24        8.23      2.42 o 
 -13   5  10        2.95       -1.86      2.80 o 
 -12   5  10        0.38        0.00      3.26 o 
 -11   5  10        1.69        3.73      3.26 o 
 -10   5  10        1.82        1.86      3.26 o 
  -9   5  10       22.81       23.30      4.66 o 
  -8   5  10        3.19       -0.93      3.26 o 
  -7   5  10        7.09        8.85      3.73 o 
  -6   5  10        0.03        1.86      2.80 o 
  -5   5  10       34.23       34.01      5.13 o 
  -4   5  10       10.49        8.85      3.73 o 
  -3   5  10       22.69       18.64      4.66 o 
  -2   5  10        0.26        0.27      1.90 o 
  -1   5  10        0.00       -1.79      1.79 o 
   0   5  10        1.29       -1.90      1.90 o 
   1   5  10       19.90       21.01      2.91 o 
   2   5  10        9.75       15.11      2.67 o 
   3   5  10        3.43        3.24      1.84 o 
   4   5  10       21.06       31.41      2.93 o 
   5   5  10       85.05       94.03      4.29 o 
   6   5  10       37.66       44.98      3.38 o 
  -7   6  10       23.16       22.36      5.13 o 
  -6   6  10        5.61       16.31      5.13 o 
  -5   6  10       31.26       37.74      6.06 o 
  -4   6  10        2.08        2.33      3.73 o 
  -3   6  10       22.98       19.57      5.13 o 
  -2   6  10       20.32       28.42      5.59 o 
  -1   6  10       30.12       38.20      6.06 o 
 -21   0  11       10.21       13.05      5.59 o 
 -19   0  11       37.66       41.00      6.99 o 
 -17   0  11       59.24       58.24      7.45 o 
 -15   0  11        0.96        2.80      3.26 o 
 -13   0  11        5.57        4.19      2.80 o 
 -11   0  11       19.92       20.03      3.73 o 
  -9   0  11       18.35       18.17      3.26 o 
  -7   0  11      185.11      189.63      8.85 o 
  -5   0  11        0.21       -0.93      1.86 o 
  -3   0  11      944.19      951.61     19.73 o 
  -1   0  11      222.47      237.07      6.49 o 
   1   0  11      193.97      184.65      5.70 o 
   3   0  11     1111.36     1040.78    123.47 o 
   5   0  11      302.27      308.48     12.58 o 
   7   0  11      760.81      753.03     17.93 o 
   9   0  11       59.99       54.56      4.58 o 
  11   0  11      108.22      114.98      6.42 o 
  13   0  11        1.60       -0.23      2.97 o 
 -21   1  11        0.14       -1.63      2.97 o 
 -20   1  11        0.77       -1.95      2.79 o 
 -19   1  11        2.81       -2.79      2.79 o 
 -18   1  11        0.05       -0.23      2.64 o 
 -17   1  11        1.65        0.23      2.64 o 
 -16   1  11        0.00        0.78      2.45 o 
 -15   1  11       10.64        6.99      2.64 o 
 -14   1  11        5.16        4.07      2.45 o 
 -13   1  11        0.02       -1.98      1.98 o 
 -12   1  11       78.22       85.47      4.94 o 
 -11   1  11       47.44       45.30      5.13 o 
 -10   1  11        2.27        4.87      2.12 o 
  -9   1  11     1123.26     1100.37     23.71 o 
  -8   1  11        1.29        1.40      1.65 o 
  -7   1  11       81.54       69.48      3.78 o 
  -6   1  11      368.22      384.27      7.46 o 
  -5   1  11      164.65      154.40      3.89 o 
  -4   1  11       19.07       14.61      1.40 o 
  -3   1  11      287.27      289.35      6.10 o 
  -2   1  11       79.26       77.06      2.88 o 
  -1   1  11      130.29      143.72      3.40 o 
   0   1  11        0.01        1.69      0.93 o 
   1   1  11      439.47      406.41      7.14 o 
   2   1  11      140.06      142.67      4.15 o 
   3   1  11       84.26       80.97      3.27 o 
   4   1  11        0.01        4.25      1.45 o 
   5   1  11      378.50      375.15      7.32 o 
   6   1  11       15.02       19.84      2.03 o 
   7   1  11       22.39       23.23      2.13 o 
   8   1  11        5.68        6.71      1.74 o 
   9   1  11       97.46       92.85      5.51 o 
  10   1  11        0.63        1.86      1.95 o 
  11   1  11        9.42       10.15      2.20 o 
  12   1  11        6.48        7.78      2.46 o 
  13   1  11       11.53       20.97      5.59 o 
 -20   2  11        3.58        1.28      3.49 o 
 -19   2  11        7.01        4.05      3.12 o 
 -18   2  11       44.53       42.12      4.77 o 
 -17   2  11       27.17       25.47      3.91 o 
 -16   2  11       43.77       46.69      4.58 o 
 -15   2  11       29.95       32.76      2.51 o 
 -14   2  11      101.24       94.81      3.87 o 
 -13   2  11      233.62      226.80      5.95 o 
 -12   2  11       22.24       16.62      2.91 o 
 -11   2  11        0.47       -2.11      2.12 o 
 -10   2  11      193.20      187.56      6.56 o 
  -9   2  11      507.86      488.25     12.18 o 
  -8   2  11       24.86       22.02      2.57 o 
  -7   2  11      231.20      219.30      8.85 o 
  -6   2  11      139.54      124.14      5.04 o 
  -5   2  11      430.43      410.30     10.34 o 
  -4   2  11       67.21       58.55      3.45 o 
  -3   2  11       11.12       11.12      2.12 o 
  -2   2  11      197.77      207.07     12.81 o 
  -1   2  11      481.39      475.90     13.40 o 
   0   2  11      268.34      271.91      5.90 o 
   1   2  11      107.27      116.79      3.16 o 
   2   2  11       34.19       36.00      2.25 o 
   3   2  11      265.36      278.36      5.72 o 
   4   2  11        2.52        2.69      1.41 o 
   5   2  11       55.71       58.50      2.77 o 
   6   2  11        6.95        8.70      1.65 o 
   7   2  11       16.05       13.29      1.84 o 
   8   2  11        0.55        0.31      1.88 o 
   9   2  11        3.40        2.78      1.74 o 
  10   2  11        0.59        0.64      1.69 o 
  11   2  11        0.55       -1.37      2.57 o 
  12   2  11        0.21       -2.33      2.97 o 
 -19   3  11        9.19        6.52      4.19 o 
 -18   3  11       11.42        9.92      3.26 o 
 -17   3  11       14.46       25.30      3.91 o 
 -16   3  11      102.28      105.76      6.03 o 
 -15   3  11       78.88       78.97      5.99 o 
 -14   3  11       33.15       33.48      2.72 o 
 -13   3  11       21.75       21.99      2.34 o 
 -12   3  11      119.73      107.65      4.18 o 
 -11   3  11      287.32      263.95      7.52 o 
 -10   3  11        4.89        6.91      1.61 o 
  -9   3  11      117.08      114.63      5.82 o 
  -8   3  11      344.39      313.08      7.02 o 
  -7   3  11       68.13       52.28      2.84 o 
  -6   3  11       50.65       41.05      6.29 o 
  -5   3  11      525.39      542.58     12.65 o 
  -4   3  11       62.46       60.29      3.58 o 
  -3   3  11       11.44       13.21      2.02 o 
  -2   3  11       26.00       27.59      2.44 o 
  -1   3  11      294.35      293.17      6.26 o 
   0   3  11        2.28        0.76      4.43 o 
   1   3  11       18.49       20.27      2.64 o 
   2   3  11       21.26       18.73      1.80 o 
   3   3  11       75.76       76.22      4.69 o 
   4   3  11       73.78       70.61      4.57 o 
   5   3  11        4.02        4.14      1.50 o 
   6   3  11        1.37        2.11      1.45 o 
   7   3  11       12.32        9.90      2.12 o 
   8   3  11       13.18       13.26      2.32 o 
   9   3  11        7.37        6.37      2.27 o 
  10   3  11        5.53        6.67      2.32 o 
 -16   4  11       10.41        9.78      4.19 o 
 -15   4  11        1.70       -1.86      3.26 o 
 -14   4  11        0.16       -1.16      2.56 o 
 -13   4  11        1.10       -1.40      1.79 o 
 -12   4  11       13.47        9.82      2.56 o 
 -11   4  11        5.81        8.15      1.98 o 
 -10   4  11       10.79        9.39      2.12 o 
  -9   4  11       17.16       14.61      2.24 o 
  -8   4  11       69.93       53.84      4.43 o 
  -7   4  11        1.76        2.33      1.55 o 
  -6   4  11        0.26        2.20      1.79 o 
  -5   4  11        1.95        1.27      1.79 o 
  -4   4  11      160.92      162.78      8.15 o 
  -3   4  11        1.30        3.55      2.12 o 
  -2   4  11       11.68       13.05      2.45 o 
  -1   4  11       38.51       42.15      3.73 o 
   0   4  11        0.01        1.16      1.98 o 
   1   4  11       61.53       64.59      5.82 o 
   2   4  11        9.38        9.55      1.88 o 
   3   4  11       35.42       41.77      3.04 o 
   4   4  11        3.98        6.52      1.88 o 
   5   4  11        4.27        5.19      1.96 o 
   6   4  11       11.27       11.80      2.42 o 
   7   4  11       84.38       94.85      4.39 o 
   8   4  11        2.73        4.09      2.23 o 
 -13   5  11        0.29       -1.86      2.80 o 
 -12   5  11        3.10       -1.86      2.80 o 
 -11   5  11       13.34       22.83      4.66 o 
 -10   5  11        5.24        6.52      3.73 o 
  -9   5  11        0.07       -0.47      3.26 o 
  -8   5  11        4.91        7.45      3.73 o 
  -7   5  11        0.02       -1.86      2.80 o 
  -6   5  11        6.73       11.65      3.73 o 
  -5   5  11        5.70        8.39      3.73 o 
  -4   5  11        4.59        0.93      2.80 o 
  -3   5  11        3.33        3.26      3.26 o 
  -2   5  11        0.99        1.82      1.90 o 
  -1   5  11       13.71       12.68      2.57 o 
   0   5  11       13.50       15.50      2.57 o 
   1   5  11        0.48        4.99      2.24 o 
   2   5  11        1.03       -1.24      2.78 o 
   3   5  11        7.71        6.12      1.96 o 
   4   5  11        7.78        8.59      2.29 o 
   5   5  11        8.25        8.01      2.23 o 
 -20   0  12        0.32        0.00      4.19 o 
 -18   0  12       34.67       27.49      5.59 o 
 -16   0  12       94.47      102.97      8.85 o 
 -14   0  12        4.98        5.13      3.73 o 
 -12   0  12       77.83       84.33      6.99 o 
 -10   0  12       25.04       30.75      4.19 o 
  -8   0  12      324.62      319.15     13.05 o 
  -6   0  12       23.90       22.83      3.73 o 
  -4   0  12      177.72      165.40      8.39 o 
  -2   0  12       40.04       41.48      2.67 o 
   0   0  12      189.16      206.31      6.37 o 
   2   0  12      274.15      278.68      8.16 o 
   4   0  12      326.80      346.64     13.05 o 
   6   0  12      234.67      268.64      9.09 o 
   8   0  12       97.20       91.35      5.57 o 
  10   0  12       51.87       32.09      4.11 o 
  12   0  12        0.28        1.35      2.91 o 
 -21   1  12        3.81        4.57      3.45 o 
 -20   1  12       33.05       43.11      5.10 o 
 -19   1  12       24.81       29.01      4.44 o 
 -18   1  12        0.89       -0.60      2.79 o 
 -17   1  12       19.05       19.91      4.43 o 
 -16   1  12        5.19        1.16      2.64 o 
 -15   1  12       33.30       32.39      3.95 o 
 -14   1  12       15.35       17.16      3.29 o 
 -13   1  12        0.10       -1.98      1.98 o 
 -12   1  12       34.75       33.40      3.62 o 
 -11   1  12       24.86       25.02      3.12 o 
 -10   1  12       20.32       23.81      2.97 o 
  -9   1  12      225.44      216.30      7.25 o 
  -8   1  12       22.50       15.85      6.06 o 
  -7   1  12      258.64      261.23      7.89 o 
  -6   1  12      409.85      378.95      7.61 o 
  -5   1  12       13.87       14.29      1.48 o 
  -4   1  12       46.45       48.78      2.38 o 
  -3   1  12       30.19       28.07      2.03 o 
  -2   1  12       28.14       25.98      1.97 o 
  -1   1  12      410.49      380.38      6.65 o 
   0   1  12      628.64      646.44     10.40 o 
   1   1  12      442.67      428.33      7.55 o 
   2   1  12      142.22      134.68      5.11 o 
   3   1  12      158.96      168.24      7.37 o 
   4   1  12      451.14      447.00     22.54 o 
   5   1  12      312.06      319.64      7.13 o 
   6   1  12      208.77      219.84      5.46 o 
   7   1  12       13.12       17.22      2.08 o 
   8   1  12       77.45       76.22      3.75 o 
   9   1  12       85.55       94.34      4.64 o 
  10   1  12       29.07       32.30      2.81 o 
  11   1  12        0.02       -0.99      1.97 o 
  12   1  12        6.19        5.44      2.66 o 
 -20   2  12       19.63       20.09      4.11 o 
 -19   2  12        0.59        1.30      3.12 o 
 -18   2  12       24.40       22.75      3.91 o 
 -17   2  12       42.59       46.61      4.70 o 
 -16   2  12       17.49       22.76      4.43 o 
 -15   2  12        2.51        5.64      1.75 o 
 -14   2  12       20.22       20.05      2.32 o 
 -13   2  12      207.22      201.08      7.69 o 
 -12   2  12      109.97      105.93      7.22 o 
 -11   2  12       11.89        4.13      2.56 o 
 -10   2  12       61.35       50.23      4.11 o 
  -9   2  12      198.69      197.86      9.09 o 
  -8   2  12      162.23      154.84      5.90 o 
  -7   2  12       16.13       17.24      2.45 o 
  -6   2  12       58.37       50.87      3.58 o 
  -5   2  12      585.97      550.74     13.34 o 
  -4   2  12       31.01       30.53      2.97 o 
  -3   2  12      324.76      317.14      8.90 o 
  -2   2  12        0.09       -0.41      0.41 o 
  -1   2  12      342.20      319.32      8.75 o 
   0   2  12       50.09       66.65      3.97 o 
   1   2  12       32.27       31.63      2.25 o 
   2   2  12       89.16       91.49      4.13 o 
   3   2  12      180.91      172.34      6.81 o 
   4   2  12       12.76       13.12      1.74 o 
   5   2  12        9.39        8.70      1.71 o 
   6   2  12       38.40       38.94      3.23 o 
   7   2  12        6.40        2.80      2.31 o 
   8   2  12        9.72        9.56      2.69 o 
   9   2  12       13.05       14.11      2.18 o 
  10   2  12        0.26        3.33      1.84 o 
  11   2  12        9.92        7.50      4.19 o 
 -18   3  12        0.67       -2.47      2.79 o 
 -17   3  12       46.23       56.92      5.59 o 
 -16   3  12       41.87       46.40      4.58 o 
 -15   3  12       33.20       31.69      2.85 o 
 -14   3  12        5.58        6.27      1.89 o 
 -13   3  12       38.46       42.21      4.79 o 
 -12   3  12      105.62      112.99      4.24 o 
 -11   3  12        4.95        3.84      2.50 o 
 -10   3  12       67.12       72.00      3.44 o 
  -9   3  12       29.43       24.61      2.34 o 
  -8   3  12      158.23      148.52      5.70 o 
  -7   3  12      319.69      315.27      9.02 o 
  -6   3  12      229.34      230.15      7.23 o 
  -5   3  12      706.44      737.42     16.63 o 
  -4   3  12        1.59        4.16      2.12 o 
  -3   3  12       65.53       81.51      4.44 o 
  -2   3  12       54.96       60.25      8.85 o 
  -1   3  12      582.34      586.31     43.56 o 
   0   3  12       15.40       23.93      3.12 o 
   1   3  12       30.64       39.47      2.77 o 
   2   3  12        1.16        3.57      1.88 o 
   3   3  12      104.21      107.13      3.60 o 
   4   3  12       18.04       18.29      2.05 o 
   5   3  12        0.37        3.08      1.48 o 
   6   3  12        5.40        5.57      1.96 o 
   7   3  12       25.01       23.85      3.32 o 
   8   3  12        0.60        2.03      2.71 o 
   9   3  12        0.73        1.06      2.02 o 
  10   3  12        0.01        2.33      4.19 o 
 -16   4  12        7.41       13.05      4.19 o 
 -15   4  12       49.98       53.11      6.06 o 
 -14   4  12        0.13        0.93      5.59 o 
 -13   4  12       28.52       40.32      8.39 o 
 -12   4  12        6.80        7.45      2.31 o 
 -11   4  12        1.94       -0.31      4.66 o 
 -10   4  12       10.60       12.76      2.45 o 
  -9   4  12        0.41        1.06      1.79 o 
  -8   4  12       34.49       34.55      2.91 o 
  -7   4  12       66.58       71.81      3.91 o 
  -6   4  12        3.09        5.13      2.12 o 
  -5   4  12       20.67       16.45      2.45 o 
  -4   4  12       15.99       10.28      2.80 o 
  -3   4  12      511.74      497.62     21.90 o 
  -2   4  12       25.87       31.00      3.29 o 
  -1   4  12      202.05      206.21      7.08 o 
   0   4  12       20.92       22.89      2.97 o 
   1   4  12      242.96      243.54      8.07 o 
   2   4  12       19.91       23.72      2.59 o 
   3   4  12       81.55       91.45      4.12 o 
   4   4  12       35.56       36.35      2.96 o 
   5   4  12       35.45       28.43      2.96 o 
   6   4  12        6.23        6.68      2.23 o 
   7   4  12       10.64        8.27      2.39 o 
 -13   5  12        0.14        3.73      3.26 o 
 -12   5  12        0.92        4.66      3.73 o 
 -11   5  12        7.69       12.11      3.73 o 
 -10   5  12        2.39        5.13      3.73 o 
  -9   5  12        0.01       -2.33      2.80 o 
  -8   5  12        5.58       -0.93      3.26 o 
  -7   5  12       16.05       23.30      4.66 o 
  -6   5  12       10.32       15.84      4.19 o 
  -5   5  12       48.16       45.66      6.06 o 
  -4   5  12        0.00        1.86      3.26 o 
  -3   5  12        0.28        0.47      3.26 o 
  -2   5  12       20.89       29.84      3.25 o 
  -1   5  12       25.30       23.23      3.96 o 
   0   5  12        5.12        3.48      2.45 o 
   1   5  12       70.93       71.69      4.81 o 
   2   5  12        5.77        8.95      2.23 o 
   3   5  12        1.51        2.26      2.18 o 
   4   5  12        0.43        3.20      2.05 o 
 -21   0  13        6.13        4.66      5.13 o 
 -19   0  13        1.28        1.40      4.19 o 
 -17   0  13       23.70       17.70      5.13 o 
 -15   0  13        2.39        1.40      3.73 o 
 -13   0  13      465.86      467.77     18.17 o 
 -11   0  13        2.13        1.86      2.80 o 
  -9   0  13       45.15       54.05      5.59 o 
  -7   0  13       51.54       62.90      6.06 o 
  -5   0  13       37.98       46.13      5.13 o 
  -3   0  13      203.02      171.46      5.82 o 
  -1   0  13       23.19       21.09      2.57 o 
   1   0  13      410.56      423.77     10.81 o 
   3   0  13        5.65        2.46      2.24 o 
   5   0  13      236.74      257.31      8.55 o 
   7   0  13      130.88      152.67      6.70 o 
   9   0  13       67.73       61.19      5.04 o 
  11   0  13       10.15        3.00      4.43 o 
 -21   1  13        2.30       -0.49      3.12 o 
 -20   1  13       10.45       11.79      3.78 o 
 -19   1  13        0.16       -2.79      2.79 o 
 -18   1  13       33.40       26.61      4.11 o 
 -17   1  13       60.33       68.08      5.60 o 
 -16   1  13       10.31        8.15      2.97 o 
 -15   1  13       37.67       37.79      4.28 o 
 -14   1  13      140.82      129.21     10.48 o 
 -13   1  13       20.46       13.36      2.97 o 
 -12   1  13       82.49       76.88      5.27 o 
 -11   1  13        4.64        0.13      2.24 o 
 -10   1  13      122.15      111.50      5.43 o 
  -9   1  13      120.16      106.78      5.24 o 
  -8   1  13      413.17      415.92     11.65 o 
  -7   1  13      169.29      176.40      4.57 o 
  -6   1  13       11.62        9.71      1.55 o 
  -5   1  13      406.77      398.52      8.15 o 
  -4   1  13      310.69      313.02      6.79 o 
  -3   1  13       92.23       79.59      3.05 o 
  -2   1  13       19.53       17.21      1.54 o 
  -1   1  13      223.18      228.89      4.87 o 
   0   1  13        9.69        5.16      1.41 o 
   1   1  13        9.91        9.16      1.48 o 
   2   1  13       90.87       83.77      3.20 o 
   3   1  13       57.59       55.79      3.29 o 
   4   1  13       13.72       12.68      1.98 o 
   5   1  13        0.09       -0.09      1.54 o 
   6   1  13        5.93        4.28      1.65 o 
   7   1  13        0.01       -1.48      1.48 o 
   8   1  13       36.46       34.15      2.83 o 
   9   1  13        2.69        0.90      1.84 o 
  10   1  13        0.99        4.69      2.08 o 
  11   1  13        4.84        5.13      2.86 o 
 -20   2  13        7.31        7.22      3.62 o 
 -19   2  13        4.03        7.92      3.62 o 
 -18   2  13        0.17       -3.26      3.26 o 
 -17   2  13        8.14        9.98      3.12 o 
 -16   2  13        4.44        3.26      3.96 o 
 -15   2  13        6.29       10.43      2.35 o 
 -14   2  13        0.46       -0.37      2.45 o 
 -13   2  13       53.58       50.26      4.58 o 
 -12   2  13      198.18      206.05     10.72 o 
 -11   2  13       16.72       17.52      3.25 o 
 -10   2  13      113.63       99.22      5.49 o 
  -9   2  13      559.65      532.45     13.67 o 
  -8   2  13      455.05      436.99     11.66 o 
  -7   2  13       43.87       39.01      3.78 o 
  -6   2  13      111.25      111.01      6.29 o 
  -5   2  13      543.04      529.89     13.17 o 
  -4   2  13      763.60      750.74     17.29 o 
  -3   2  13      197.26      206.91      4.97 o 
  -2   2  13       28.46       33.10      2.17 o 
  -1   2  13      226.66      215.71      5.31 o 
   0   2  13      659.89      629.23     22.60 o 
   1   2  13       99.57      101.40      4.71 o 
   2   2  13        3.33        3.01      1.37 o 
   3   2  13      139.10      149.49      4.16 o 
   4   2  13       55.09       55.12      4.66 o 
   5   2  13       37.09       33.08      3.04 o 
   6   2  13        0.84        1.07      1.96 o 
   7   2  13        8.40        9.93      2.67 o 
   8   2  13        3.20        3.99      2.92 o 
   9   2  13        3.98        4.15      2.01 o 
  10   2  13        1.69        1.16      2.97 o 
 -18   3  13        7.22        2.54      3.25 o 
 -17   3  13        1.80       -0.30      2.79 o 
 -16   3  13       50.93       51.10      4.91 o 
 -15   3  13        6.90        8.38      2.17 o 
 -14   3  13       49.11       60.89      3.60 o 
 -13   3  13       11.84       19.08      2.30 o 
 -12   3  13       29.46       33.03      2.77 o 
 -11   3  13       93.81       86.76      3.87 o 
 -10   3  13      127.22      122.17      7.16 o 
  -9   3  13      151.91      155.35      6.37 o 
  -8   3  13       40.95       33.50      3.58 o 
  -7   3  13      767.07      739.29     17.09 o 
  -6   3  13      138.82      123.41      9.78 o 
  -5   3  13      401.13      412.16     12.58 o 
  -4   3  13      170.16      158.22      6.42 o 
  -3   3  13      978.90      994.53     31.45 o 
  -2   3  13      554.80      562.05     14.00 o 
  -1   3  13       85.56       96.72      5.27 o 
   0   3  13        7.69       15.04      2.79 o 
   1   3  13      314.34      318.26      7.52 o 
   2   3  13      192.75      196.26      5.82 o 
   3   3  13        0.38        1.30      1.84 o 
   4   3  13        7.86       12.72      1.86 o 
   5   3  13       14.36       14.55      2.32 o 
   6   3  13        7.67        6.01      2.12 o 
   7   3  13       12.12       14.08      2.50 o 
   8   3  13        0.66        1.97      2.28 o 
   9   3  13        0.05        3.26      4.19 o 
 -16   4  13       11.04        7.45      4.19 o 
 -15   4  13        7.31        9.78      4.19 o 
 -14   4  13       70.85       79.67      4.77 o 
 -13   4  13       11.72       15.95      3.49 o 
 -12   4  13       33.34       31.00      3.29 o 
 -11   4  13        0.34        0.70      1.98 o 
 -10   4  13       53.19       44.43      3.58 o 
  -9   4  13       29.18       25.70      2.97 o 
  -8   4  13        2.09        8.04      2.12 o 
  -7   4  13        0.19        0.68      2.80 o 
  -6   4  13       71.34       64.08      4.11 o 
  -5   4  13       77.87       83.65      4.44 o 
  -4   4  13        8.99        8.24      3.26 o 
  -3   4  13       18.63       20.15      4.66 o 
  -2   4  13        3.62        2.04      3.73 o 
  -1   4  13       37.42       36.71      3.45 o 
   0   4  13      113.62      104.84      5.27 o 
   1   4  13        0.77        4.19      1.88 o 
   2   4  13       84.79       87.65      4.94 o 
   3   4  13       16.15       18.93      2.59 o 
   4   4  13       13.41       15.69      2.50 o 
   5   4  13        0.04        4.39      2.23 o 
   6   4  13       17.50       22.18      2.86 o 
 -12   5  13        0.25        1.40      3.26 o 
 -11   5  13        0.02        5.13      3.73 o 
 -10   5  13       10.55       14.91      4.19 o 
  -9   5  13       15.80       27.49      5.13 o 
  -8   5  13        0.42        2.33      3.26 o 
  -7   5  13        5.81        7.92      3.73 o 
  -6   5  13        6.07        3.73      3.73 o 
  -5   5  13        8.39        9.78      4.19 o 
  -4   5  13       12.17       13.05      4.19 o 
  -3   5  13        7.32       12.58      4.19 o 
  -2   5  13        3.79        4.16      3.03 o 
  -1   5  13       12.66       12.92      2.79 o 
   0   5  13        1.70        1.33      5.36 o 
   1   5  13        7.05        8.08      2.27 o 
   2   5  13        0.94        2.52      2.05 o 
 -20   0  14      107.82      102.97     10.72 o 
 -18   0  14       28.73       28.42      5.59 o 
 -16   0  14      545.02      561.42     22.36 o 
 -14   0  14        3.32        4.66      3.73 o 
 -12   0  14      839.59      852.15     28.89 o 
 -10   0  14      330.31      313.09     13.51 o 
  -8   0  14      107.11       97.84      6.99 o 
  -6   0  14        3.85        8.85      3.26 o 
  -4   0  14      241.93      199.26      6.16 o 
  -2   0  14      398.21      343.84      9.15 o 
   0   0  14        0.14       -1.55      1.55 o 
   2   0  14      321.64      287.86     10.48 o 
   4   0  14       58.92       71.23      4.70 o 
   6   0  14        2.07       -2.12      2.12 o 
   8   0  14        2.43       -2.56      2.56 o 
  10   0  14        2.20       -0.77      2.79 o 
 -20   1  14        0.68        0.61      3.12 o 
 -19   1  14       14.95       23.72      4.11 o 
 -18   1  14       59.13       73.41      6.09 o 
 -17   1  14       57.75       59.03      9.32 o 
 -16   1  14       88.77       91.11      9.55 o 
 -15   1  14      123.21      122.00      6.75 o 
 -14   1  14       69.19       70.71      7.45 o 
 -13   1  14        8.72        9.55      2.97 o 
 -12   1  14      158.48      157.16      6.75 o 
 -11   1  14      539.43      515.66     13.65 o 
 -10   1  14      148.65      145.47      7.45 o 
  -9   1  14      159.22      147.13      6.56 o 
  -8   1  14      281.82      271.95      6.43 o 
  -7   1  14      459.58      416.39      8.63 o 
  -6   1  14       55.54       50.33      2.85 o 
  -5   1  14      314.29      294.80      6.65 o 
  -4   1  14      169.26      178.13      4.85 o 
  -3   1  14        0.99        0.30      1.40 o 
  -2   1  14      148.58      130.56      3.58 o 
  -1   1  14      306.24      306.35      6.04 o 
   0   1  14      146.52      137.70      3.86 o 
   1   1  14       30.94       32.23      2.24 o 
   2   1  14        0.99       -0.26      1.37 o 
   3   1  14      309.42      299.03      8.55 o 
   4   1  14       19.41       26.62      2.33 o 
   5   1  14        3.82        3.64      1.69 o 
   6   1  14        0.12       -0.11      1.68 o 
   7   1  14       19.74       13.62      2.27 o 
   8   1  14       50.89       52.81      3.30 o 
   9   1  14        1.06        3.40      2.47 o 
  10   1  14        0.66        0.58      2.32 o 
 -20   2  14        9.43        8.31      3.78 o 
 -19   2  14        4.21        3.03      3.29 o 
 -18   2  14        0.13       -1.04      2.79 o 
 -17   2  14       60.63       57.35      5.27 o 
 -16   2  14       14.10       18.20      2.41 o 
 -15   2  14       12.11       17.78      4.43 o 
 -14   2  14       61.70       69.95      5.24 o 
 -13   2  14      244.02      236.32      8.49 o 
 -12   2  14       43.34       42.54      4.03 o 
 -11   2  14        0.17        3.08      2.45 o 
 -10   2  14      146.83      164.88      6.89 o 
  -9   2  14     1502.96     1477.96     31.43 o 
  -8   2  14       88.85      100.31      5.70 o 
  -7   2  14      471.32      463.25     23.99 o 
  -6   2  14      201.27      196.42      7.41 o 
  -5   2  14     1241.53     1257.22     27.18 o 
  -4   2  14        9.15       11.05      1.28 o 
  -3   2  14       24.33       24.07      2.16 o 
  -2   2  14        7.18        5.19      1.48 o 
  -1   2  14      259.73      261.15      5.39 o 
   0   2  14        8.52        8.42      1.38 o 
   1   2  14        0.57        0.61      1.57 o 
   2   2  14        3.31        0.47      1.78 o 
   3   2  14       16.06       14.10      2.32 o 
   4   2  14        5.74        6.32      2.19 o 
   5   2  14       14.13       16.32      2.59 o 
   6   2  14      105.40      111.02      4.90 o 
   7   2  14        3.85        4.16      2.23 o 
   8   2  14        0.01        4.35      2.42 o 
   9   2  14       16.10       20.37      3.33 o 
 -18   3  14        0.00       -0.20      3.12 o 
 -17   3  14        3.85       -2.23      2.91 o 
 -16   3  14        0.06       -0.58      2.57 o 
 -15   3  14        8.14        5.48      1.97 o 
 -14   3  14        1.18        4.72      1.89 o 
 -13   3  14      241.37      251.94      6.90 o 
 -12   3  14        2.21        5.68      1.89 o 
 -11   3  14      265.05      264.73      6.86 o 
 -10   3  14       40.64       37.09      9.09 o 
  -9   3  14       77.18       91.47      5.13 o 
  -8   3  14        1.20        2.21      2.45 o 
  -7   3  14      460.16      418.65     11.52 o 
  -6   3  14      303.76      293.61      9.02 o 
  -5   3  14        4.37       -2.31      2.31 o 
  -4   3  14       13.94        8.85      2.97 o 
  -3   3  14       51.02       49.22      4.11 o 
  -2   3  14      302.13      337.00      9.88 o 
  -1   3  14       86.68       75.71      4.94 o 
   0   3  14       27.68       25.78      7.32 o 
   1   3  14       20.49       20.35      2.50 o 
   2   3  14       12.87       17.49      2.39 o 
   3   3  14       48.10       37.22      3.78 o 
   4   3  14       36.23       33.40      3.95 o 
   5   3  14        4.52        5.02      2.23 o 
   6   3  14        0.56        0.50      2.02 o 
   7   3  14       53.47       57.40      3.87 o 
   8   3  14        9.54       13.05      5.13 o 
 -15   4  14       16.68       15.15      2.97 o 
 -14   4  14        1.32        0.70      2.56 o 
 -13   4  14       15.69       15.73      2.97 o 
 -12   4  14       61.60       69.53      4.61 o 
 -11   4  14      191.87      202.56      7.08 o 
 -10   4  14        0.24        0.70      3.49 o 
  -9   4  14      149.30      145.39      6.99 o 
  -8   4  14       42.47       43.96      3.78 o 
  -7   4  14       44.08       40.15      3.62 o 
  -6   4  14        9.14       14.46      3.03 o 
  -5   4  14        1.23       -0.54      3.96 o 
  -4   4  14       25.57       28.79      3.29 o 
  -3   4  14       20.26       14.88      5.59 o 
  -2   4  14        9.92        9.32      2.64 o 
  -1   4  14        9.35        6.68      2.45 o 
   0   4  14       28.00       26.16      4.43 o 
   1   4  14        6.08        4.19      1.96 o 
   2   4  14        2.12        0.62      1.88 o 
   3   4  14        4.91        6.52      2.15 o 
   4   4  14        1.29        2.95      2.15 o 
   5   4  14        6.88        7.18      2.50 o 
 -11   5  14        0.47        1.86      3.73 o 
 -10   5  14       30.06       36.81      5.59 o 
  -9   5  14        6.63        7.92      3.73 o 
  -8   5  14       14.08       18.17      4.66 o 
  -7   5  14        4.76        5.59      3.73 o 
  -6   5  14        5.14        5.13      3.73 o 
  -5   5  14        1.12       -0.47      3.26 o 
  -4   5  14        4.32        5.13      3.73 o 
  -3   5  14        2.10       -0.47      3.26 o 
  -2   5  14        1.66        1.93      2.45 o 
  -1   5  14       13.67       17.17      3.12 o 
   0   5  14        3.33        3.49      2.64 o 
   1   5  14        2.40        4.93      2.79 o 
 -19   0  15      118.44      120.67     10.25 o 
 -17   0  15       67.13       81.07      8.39 o 
 -15   0  15      723.12      722.63     26.56 o 
 -13   0  15       15.75       17.70      4.66 o 
 -11   0  15      741.43      692.81     24.69 o 
  -9   0  15        7.17       12.11      3.73 o 
  -7   0  15       29.60       29.35      5.13 o 
  -5   0  15       75.82       75.55      3.79 o 
  -3   0  15      522.64      483.81     11.94 o 
  -1   0  15      464.57      490.55     12.27 o 
   1   0  15       38.24       33.21      3.35 o 
   3   0  15       50.53       45.96      4.66 o 
   5   0  15        0.67       -2.24      2.24 o 
   7   0  15        5.95        5.90      2.91 o 
   9   0  15        7.04        2.94      3.49 o 
 -20   1  15        4.56        8.85      3.62 o 
 -19   1  15       42.42       46.67      5.27 o 
 -18   1  15       26.93       43.58      4.94 o 
 -17   1  15      129.33      144.38     16.77 o 
 -16   1  15       10.32       13.00      3.29 o 
 -15   1  15       16.72       21.60      3.96 o 
 -14   1  15      118.68      125.36      8.15 o 
 -13   1  15      831.28      836.37     34.24 o 
 -12   1  15       82.38       87.97      5.43 o 
 -11   1  15        1.30        2.39      2.56 o 
 -10   1  15        5.81        6.00      2.57 o 
  -9   1  15      630.43      619.32     15.81 o 
  -8   1  15      210.21      175.73      5.62 o 
  -7   1  15      211.88      199.11      5.48 o 
  -6   1  15       32.36       34.99      2.52 o 
  -5   1  15      548.92      522.27     10.42 o 
  -4   1  15      207.54      179.58      5.07 o 
  -3   1  15       75.38       63.65      2.72 o 
  -2   1  15       12.66       17.19      1.73 o 
  -1   1  15      219.93      229.38      5.24 o 
   0   1  15       34.33       30.85      2.24 o 
   1   1  15       15.63       14.72      1.93 o 
   2   1  15        0.22       -1.48      1.48 o 
   3   1  15       23.37       22.17      2.17 o 
   4   1  15       32.06       29.45      2.48 o 
   5   1  15       10.08        5.93      1.84 o 
   6   1  15        8.67        5.27      2.08 o 
   7   1  15        3.36        1.12      1.93 o 
   8   1  15       27.54       34.92      3.48 o 
   9   1  15        0.96       -1.18      2.39 o 
 -19   2  15        2.31        1.16      3.49 o 
 -18   2  15        7.23       16.67      6.06 o 
 -17   2  15       14.41       14.99      3.58 o 
 -16   2  15        0.04        4.43      2.64 o 
 -15   2  15        0.22        2.48      2.57 o 
 -14   2  15        1.19        0.25      2.45 o 
 -13   2  15        1.80        0.80      2.56 o 
 -12   2  15       16.69       22.88      3.45 o 
 -11   2  15        3.99        5.21      4.89 o 
 -10   2  15       14.46       17.24      3.12 o 
  -9   2  15       38.91       34.14      3.78 o 
  -8   2  15        1.58        0.13      2.33 o 
  -7   2  15        7.30        3.87      4.43 o 
  -6   2  15       41.78       41.86      3.95 o 
  -5   2  15      447.25      461.70     12.51 o 
  -4   2  15      108.54      100.87      5.27 o 
  -3   2  15        0.46        0.70      2.31 o 
  -2   2  15       28.50       34.01      3.78 o 
  -1   2  15      270.58      266.50      6.95 o 
   0   2  15       38.60       39.54      3.08 o 
   1   2  15       87.92       74.64      4.70 o 
   2   2  15        3.70        6.04      2.05 o 
   3   2  15       99.31      109.09      4.75 o 
   4   2  15       40.14       43.74      5.81 o 
   5   2  15        9.07       11.15      2.50 o 
   6   2  15        2.41        2.09      2.36 o 
   7   2  15       33.58       32.49      3.48 o 
   8   2  15        5.54        5.53      2.50 o 
 -18   3  15        1.03       -1.45      2.91 o 
 -17   3  15        5.01        3.38      3.12 o 
 -16   3  15        0.01        0.22      2.67 o 
 -15   3  15       15.68       17.01      2.45 o 
 -14   3  15        4.70        4.71      1.97 o 
 -13   3  15        0.04       -1.07      1.64 o 
 -12   3  15       10.36       11.62      3.03 o 
 -11   3  15       21.23       19.76      3.25 o 
 -10   3  15       23.45       24.69      4.66 o 
  -9   3  15       17.18       13.83      2.91 o 
  -8   3  15        0.15        0.68      2.80 o 
  -7   3  15        2.12        2.10      2.31 o 
  -6   3  15       10.01       11.28      3.73 o 
  -5   3  15        0.80        1.63      2.31 o 
  -4   3  15        0.98       -2.69      4.66 o 
  -3   3  15        0.25        0.23      2.31 o 
  -2   3  15        0.14        1.12      2.45 o 
  -1   3  15       21.59       22.28      6.29 o 
   0   3  15       44.66       43.27      3.78 o 
   1   3  15        0.41        3.31      1.92 o 
   2   3  15       58.34       55.56      3.67 o 
   3   3  15       35.18       46.09      4.11 o 
   4   3  15        0.93        4.66      2.64 o 
   5   3  15       16.20       18.39      2.77 o 
   6   3  15       21.10       19.99      2.84 o 
 -15   4  15        1.26        5.42      2.57 o 
 -14   4  15       15.89       17.06      5.82 o 
 -13   4  15       73.54       81.57      5.10 o 
 -12   4  15        0.09        0.00      3.03 o 
 -11   4  15        2.17        2.10      2.31 o 
 -10   4  15       80.41       89.76      4.94 o 
  -9   4  15       34.61       30.84      4.89 o 
  -8   4  15       24.40       25.16      3.12 o 
  -7   4  15        1.84        3.96      2.31 o 
  -6   4  15      113.04      132.94     11.88 o 
  -5   4  15        2.02        1.40      1.98 o 
  -4   4  15        0.67        1.18      2.80 o 
  -3   4  15        0.07        1.16      2.31 o 
  -2   4  15        0.72        0.47      2.12 o 
  -1   4  15        0.01        1.33      2.12 o 
   0   4  15       17.60       16.14      2.50 o 
   1   4  15        0.23       -1.88      1.88 o 
   2   4  15        0.37       -1.86      1.88 o 
   3   4  15        3.27        2.12      2.91 o 
   4   4  15       14.32        8.77      2.59 o 
 -10   5  15       19.60       14.44      4.66 o 
  -9   5  15       18.64       20.50      5.13 o 
  -8   5  15        0.43       -3.26      3.26 o 
  -7   5  15        0.25       -2.80      2.80 o 
  -6   5  15        3.72        2.33      3.26 o 
  -5   5  15       21.47       19.57      4.66 o 
  -4   5  15        0.39       -3.26      3.26 o 
  -3   5  15        2.75        1.86      3.73 o 
  -2   5  15        7.29       14.48      3.12 o 
  -1   5  15        3.15        1.86      2.64 o 
 -20   0  16       34.79       28.89      6.52 o 
 -18   0  16        1.54        0.47      4.19 o 
 -16   0  16       72.22       74.55      8.39 o 
 -14   0  16        1.26       -2.33      3.26 o 
 -12   0  16       77.23       54.51      6.52 o 
 -10   0  16       43.38       54.51      6.52 o 
  -8   0  16       20.56       18.17      4.19 o 
  -6   0  16      112.77       99.56      4.57 o 
  -4   0  16      210.81      191.36      6.49 o 
  -2   0  16      245.31      229.82      7.49 o 
   0   0  16      287.54      274.16      8.49 o 
   2   0  16        0.36        0.93      2.24 o 
   4   0  16      107.31      107.27      6.76 o 
   6   0  16        0.03        1.92      2.79 o 
   8   0  16        1.88       -0.33      2.79 o 
 -20   1  16       36.63       43.10      5.36 o 
 -19   1  16       13.31       11.38      6.99 o 
 -18   1  16       15.60       19.06      6.06 o 
 -17   1  16        9.91       11.14      3.45 o 
 -16   1  16       35.50       39.54      4.44 o 
 -15   1  16        5.26        5.76      2.79 o 
 -14   1  16        1.75        3.54      2.79 o 
 -13   1  16        9.84       12.20      3.29 o 
 -12   1  16       16.44       16.50      3.12 o 
 -11   1  16        8.01        8.39      3.96 o 
 -10   1  16        8.76        1.86      2.31 o 
  -9   1  16       27.92       29.34      2.42 o 
  -8   1  16       28.51       19.74      2.17 o 
  -7   1  16      476.43      438.46      9.32 o 
  -6   1  16       90.79       88.08      3.66 o 
  -5   1  16       37.16       36.60      2.71 o 
  -4   1  16      320.61      322.61      6.40 o 
  -3   1  16      414.76      413.03      7.66 o 
  -2   1  16       40.06       35.64      2.89 o 
  -1   1  16       39.33       40.83      2.78 o 
   0   1  16      121.67      119.55      3.78 o 
   1   1  16      233.62      241.51      6.41 o 
   2   1  16      151.54      139.60     19.26 o 
   3   1  16       22.95       20.58      2.26 o 
   4   1  16        0.01       -0.86      1.61 o 
   5   1  16       66.45       62.62      3.44 o 
   6   1  16        0.02        0.29      2.12 o 
   7   1  16       18.03       20.36      3.04 o 
   8   1  16        1.10        6.75      2.66 o 
 -19   2  16        0.90       -0.47      3.73 o 
 -18   2  16       11.93        8.87      3.45 o 
 -17   2  16       18.52       19.45      6.99 o 
 -16   2  16        4.65        4.43      2.97 o 
 -15   2  16       12.23        9.88      3.12 o 
 -14   2  16        1.36       -0.47      2.31 o 
 -13   2  16        4.90        7.45      2.79 o 
 -12   2  16       36.23       33.78      3.91 o 
 -11   2  16        0.97        2.70      2.80 o 
 -10   2  16      228.10      227.04      8.40 o 
  -9   2  16       78.49       80.17      7.22 o 
  -8   2  16      113.80      115.19      6.52 o 
  -7   2  16       83.31       87.27      5.10 o 
  -6   2  16       40.59       38.20      8.85 o 
  -5   2  16      140.18      133.33      6.23 o 
  -4   2  16       43.23       41.46      4.11 o 
  -3   2  16        2.21        2.33      2.31 o 
  -2   2  16       35.38       39.36      5.65 o 
  -1   2  16       12.37        8.24      2.60 o 
   0   2  16       38.20       33.58      3.01 o 
   1   2  16       58.97       55.91      4.44 o 
   2   2  16        0.00        0.26      1.96 o 
   3   2  16       66.94       72.65      4.25 o 
   4   2  16        1.13        4.75      2.66 o 
   5   2  16       56.40       69.79      4.48 o 
   6   2  16        4.59        7.88      3.39 o 
   7   2  16        5.93        5.81      2.77 o 
 -17   3  16        7.48        6.55      3.25 o 
 -16   3  16        0.81        0.64      1.97 o 
 -15   3  16        0.36        1.48      1.82 o 
 -14   3  16       64.93       77.66      4.29 o 
 -13   3  16       28.23       33.90      7.66 o 
 -12   3  16        2.22       10.78      4.43 o 
 -11   3  16       61.99       67.63      7.22 o 
 -10   3  16       19.13       20.00      3.12 o 
  -9   3  16       10.27       10.72      2.79 o 
  -8   3  16        5.75        6.12      2.45 o 
  -7   3  16        2.87       -3.05      3.26 o 
  -6   3  16        1.16       -2.08      2.12 o 
  -5   3  16        8.73        7.45      2.64 o 
  -4   3  16       34.18       37.79      6.52 o 
  -3   3  16        0.99       -1.40      2.12 o 
  -2   3  16       68.95       83.25      5.27 o 
  -1   3  16        0.00       -0.09      2.00 o 
   0   3  16       16.52       16.77      7.14 o 
   1   3  16       11.69       16.86      2.77 o 
   2   3  16       60.60       64.18      4.10 o 
   3   3  16        0.02       -0.32      2.57 o 
   4   3  16        3.16       10.25      3.12 o 
   5   3  16        6.29        9.89      2.77 o 
 -15   4  16       39.99       51.72      6.06 o 
 -14   4  16        2.27        1.74      2.45 o 
 -13   4  16        0.29       -0.70      2.56 o 
 -12   4  16        1.71        1.63      2.31 o 
 -11   4  16       24.01       23.46      3.29 o 
 -10   4  16       20.05       27.15      3.29 o 
  -9   4  16        0.06       -0.79      2.12 o 
  -8   4  16        0.22        0.70      2.56 o 
  -7   4  16        0.47        0.23      2.31 o 
  -6   4  16        5.84        8.85      2.64 o 
  -5   4  16       65.52       64.51      4.61 o 
  -4   4  16       33.13       32.26      7.22 o 
  -3   4  16        0.60        3.26      3.26 o 
  -2   4  16        0.37        2.95      2.45 o 
  -1   4  16       50.15       55.93      3.67 o 
   0   4  16       17.71       17.39      2.59 o 
   1   4  16       19.06       26.41      2.86 o 
   2   4  16        0.26        2.33      2.15 o 
  -8   5  16        0.14        1.86      3.73 o 
  -7   5  16        0.36       -0.47      3.26 o 
  -6   5  16        8.55       10.25      4.66 o 
  -5   5  16       14.85       18.64      4.66 o 
  -4   5  16        0.03       -2.80      3.26 o 
 -19   0  17        4.11        6.06      4.66 o 
 -17   0  17        5.41        2.33      4.19 o 
 -15   0  17       21.31       20.97      5.13 o 
 -13   0  17       20.28       15.84      4.66 o 
 -11   0  17      520.96      476.63     19.57 o 
  -9   0  17        0.20        1.40      3.26 o 
  -7   0  17      264.55      181.74      6.37 o 
  -5   0  17       22.32       16.99      2.67 o 
  -3   0  17      350.41      293.47      8.82 o 
  -1   0  17      164.33      153.27      6.16 o 
   1   0  17      151.98      131.79      9.78 o 
   3   0  17       19.02       16.82      3.26 o 
   5   0  17        1.01       -0.15      2.57 o 
   7   0  17        4.03        0.33      2.79 o 
 -20   1  17        3.49        1.86      4.19 o 
 -19   1  17       16.71       14.48      3.95 o 
 -18   1  17        0.12       -1.34      3.03 o 
 -17   1  17       10.32        9.23      3.45 o 
 -16   1  17        3.79        8.15      2.97 o 
 -15   1  17        2.95        6.06      2.97 o 
 -14   1  17       14.59       14.94      3.29 o 
 -13   1  17      251.17      243.00      9.06 o 
 -12   1  17       15.70       18.41      3.62 o 
 -11   1  17       34.18       40.07      4.44 o 
 -10   1  17        1.25        3.38      1.52 o 
  -9   1  17      263.55      226.31      6.09 o 
  -8   1  17       71.27       68.17      3.24 o 
  -7   1  17       15.91       11.32      2.12 o 
  -6   1  17        5.80        3.99      2.04 o 
  -5   1  17       81.05       57.98      3.15 o 
  -4   1  17        9.82        8.14      1.95 o 
  -3   1  17       24.63       23.07      2.00 o 
  -2   1  17        0.23       -1.29      1.29 o 
  -1   1  17      218.87      204.09      5.15 o 
   0   1  17        0.34        1.11      1.57 o 
   1   1  17       15.44       18.37      2.09 o 
   2   1  17        0.74        0.48      1.65 o 
   3   1  17       44.84       38.08      3.43 o 
   4   1  17        0.08       -0.83      2.05 o 
   5   1  17       30.48       35.80      3.63 o 
   6   1  17        0.02       -0.69      2.19 o 
   7   1  17        1.87        2.43      2.57 o 
 -19   2  17        0.76       -2.80      4.66 o 
 -18   2  17       15.15       14.91      3.91 o 
 -17   2  17        3.60       -0.96      2.79 o 
 -16   2  17        8.16        8.85      3.29 o 
 -15   2  17        0.91        3.49      2.64 o 
 -14   2  17        0.02       -0.47      3.49 o 
 -13   2  17        0.47        0.23      2.31 o 
 -12   2  17       38.53       38.67      4.11 o 
 -11   2  17       16.23       22.42      3.58 o 
 -10   2  17       11.84       11.41      2.97 o 
  -9   2  17       11.97       10.76      2.97 o 
  -8   2  17       20.35       24.72      3.58 o 
  -7   2  17       39.10       39.04      5.13 o 
  -6   2  17       11.67        7.43      2.79 o 
  -5   2  17        2.97        4.66      2.64 o 
  -4   2  17        1.15        0.75      2.45 o 
  -3   2  17       23.29       23.09      2.60 o 
  -2   2  17       21.79       20.39      2.66 o 
  -1   2  17        0.86       -1.69      1.69 o 
   0   2  17       21.85       22.32      3.72 o 
   1   2  17        0.31        0.19      1.92 o 
   2   2  17        0.07        3.84      2.12 o 
   3   2  17       29.94       30.73      3.29 o 
   4   2  17       15.41       20.82      3.01 o 
   5   2  17        2.35       -0.39      2.32 o 
   6   2  17       16.05       22.46      3.31 o 
 -17   3  17        1.49        1.93      3.25 o 
 -16   3  17        1.67        3.30      2.25 o 
 -15   3  17        6.47        9.80      2.32 o 
 -14   3  17        1.47       -0.54      2.02 o 
 -13   3  17       29.35       40.46      4.28 o 
 -12   3  17        1.79        4.30      2.79 o 
 -11   3  17       48.96       60.90      4.91 o 
 -10   3  17        9.77        6.99      2.64 o 
  -9   3  17       40.02       55.42      4.77 o 
  -8   3  17       11.20       10.58      2.79 o 
  -7   3  17        0.17        1.40      2.31 o 
  -6   3  17        0.01        1.40      2.80 o 
  -5   3  17        4.63        1.37      2.45 o 
  -4   3  17       25.53       28.75      3.62 o 
  -3   3  17       32.92       37.52      3.95 o 
  -2   3  17       15.56       11.78      3.04 o 
  -1   3  17        0.72        0.37      1.92 o 
   0   3  17        0.04        1.12      1.92 o 
   1   3  17        2.27        2.23      2.19 o 
   2   3  17        8.89        6.60      3.12 o 
   3   3  17        2.28        1.86      2.79 o 
   4   3  17        0.75       -0.87      2.57 o 
 -14   4  17       12.31        6.99      3.73 o 
 -13   4  17        0.43       -0.47      2.31 o 
 -12   4  17       16.39       22.33      3.29 o 
 -11   4  17        4.18        6.14      2.57 o 
 -10   4  17        0.29        1.83      2.45 o 
  -9   4  17        1.32       -2.12      2.12 o 
  -8   4  17       23.16       26.82      4.19 o 
  -7   4  17       38.58       50.97      4.44 o 
  -6   4  17       13.77       16.53      3.12 o 
  -5   4  17        0.09        1.40      2.31 o 
  -4   4  17        5.11        9.65      2.79 o 
  -3   4  17       24.06       37.30      3.95 o 
  -2   4  17       19.75       25.29      6.76 o 
  -1   4  17        7.12       12.28      2.47 o 
   0   4  17        0.00       -1.76      3.05 o 
   1   4  17        6.61       11.15      2.59 o 
 -18   0  18        0.45       -1.40      4.19 o 
 -16   0  18       16.49       20.50      5.59 o 
 -14   0  18        5.70        9.32      4.19 o 
 -12   0  18        2.74        4.66      3.73 o 
 -10   0  18        8.16        9.32      4.19 o 
  -8   0  18      160.72      123.93      8.85 o 
  -6   0  18      260.53      194.96      6.94 o 
  -4   0  18       15.88       25.00      3.01 o 
  -2   0  18       81.26       70.00      4.66 o 
   0   0  18       13.79       15.48      2.91 o 
   2   0  18       12.92       11.72      2.91 o 
   4   0  18        0.08        0.60      2.67 o 
   6   0  18        5.31        7.43      3.25 o 
 -19   1  18        5.52        6.89      7.92 o 
 -18   1  18        0.22       -2.16      3.12 o 
 -17   1  18        2.40       -2.79      2.79 o 
 -16   1  18        0.70       -2.41      2.79 o 
 -15   1  18        0.36        2.10      2.57 o 
 -14   1  18        2.39        1.63      2.64 o 
 -13   1  18        0.58       -2.31      2.31 o 
 -12   1  18       17.00       14.64      3.45 o 
 -11   1  18       31.54       27.21      3.78 o 
 -10   1  18      229.48      197.97      8.07 o 
  -9   1  18       20.43       13.10      2.10 o 
  -8   1  18        0.63        3.09      1.80 o 
  -7   1  18        2.11        1.08      1.48 o 
  -6   1  18      104.54       88.50      5.37 o 
  -5   1  18       42.59       31.80      2.32 o 
  -4   1  18       76.89       54.49      2.76 o 
  -3   1  18        3.55        0.67      1.48 o 
  -2   1  18        0.28       -1.34      1.34 o 
  -1   1  18        5.81        5.59      1.75 o 
   0   1  18       26.10       28.96      3.08 o 
   1   1  18        2.81        1.48      2.05 o 
   2   1  18       14.01        5.11      4.40 o 
   3   1  18        0.08        2.10      2.25 o 
   4   1  18       10.28        9.50      2.59 o 
   5   1  18        0.11        0.00      2.32 o 
 -18   2  18        0.17       -2.48      5.36 o 
 -17   2  18        6.96        7.69      3.62 o 
 -16   2  18       19.47       27.53      4.11 o 
 -15   2  18       30.88       23.83      3.91 o 
 -14   2  18       13.02       14.70      3.45 o 
 -13   2  18        0.67        3.03      2.64 o 
 -12   2  18        0.40       -0.37      2.45 o 
 -11   2  18        6.18        5.36      2.64 o 
 -10   2  18        2.77        2.36      2.45 o 
  -9   2  18        6.25        6.06      2.64 o 
  -8   2  18       53.00       56.45      4.77 o 
  -7   2  18        0.05        1.86      2.31 o 
  -6   2  18       40.10       41.05      4.28 o 
  -5   2  18       19.47       12.07      4.89 o 
  -4   2  18        0.57       -2.87      3.96 o 
  -3   2  18       24.76       26.68      2.74 o 
  -2   2  18        0.62       -1.35      1.92 o 
  -1   2  18       20.80       21.60      2.81 o 
   0   2  18        1.48        2.33      2.12 o 
   1   2  18        5.67        5.33      2.81 o 
   2   2  18       14.58       17.08      2.93 o 
   3   2  18       10.68        4.89      3.13 o 
   4   2  18        0.41       -0.27      2.25 o 
 -16   3  18       60.37       70.43      4.52 o 
 -15   3  18        0.05       -1.01      2.76 o 
 -14   3  18        9.35       12.92      3.58 o 
 -13   3  18        0.99        1.66      3.96 o 
 -12   3  18       45.79       48.62      4.77 o 
 -11   3  18        7.44       11.84      3.96 o 
 -10   3  18        6.50        9.78      3.12 o 
  -9   3  18        2.96        2.42      2.45 o 
  -8   3  18        0.25       -1.73      2.33 o 
  -7   3  18        0.63        0.56      2.45 o 
  -6   3  18        8.56       16.78      4.43 o 
  -5   3  18        0.12       -2.31      2.31 o 
  -4   3  18        1.75        0.53      2.45 o 
  -3   3  18        0.18       -1.30      2.45 o 
  -2   3  18        0.18        2.53      2.04 o 
  -1   3  18        7.03        5.24      2.39 o 
   0   3  18       18.85       17.77      2.81 o 
   1   3  18        2.55        0.33      2.79 o 
   2   3  18        4.01       -2.10      2.57 o 
 -12   4  18        2.05        1.95      2.57 o 
 -11   4  18       13.92       15.88      3.12 o 
 -10   4  18        3.14        3.42      2.45 o 
  -9   4  18       28.09       39.14      6.52 o 
  -8   4  18        0.00        3.04      2.45 o 
  -7   4  18        7.61       14.27      2.91 o 
  -6   4  18        5.49        5.68      4.89 o 
  -5   4  18        2.59        4.06      2.79 o 
  -4   4  18        0.42       -2.24      2.24 o 
  -3   4  18       15.15       25.36      5.82 o 
  -2   4  18        0.17       -0.35      2.55 o 
  -1   4  18        5.30        4.66      3.73 o 
 -19   0  19        0.41        6.99      5.13 o 
 -17   0  19       34.04       46.59      7.45 o 
 -15   0  19        2.33       -0.47      3.73 o 
 -13   0  19        1.62        1.40      3.73 o 
 -11   0  19       51.22       42.86      6.52 o 
  -9   0  19        4.36        6.06      3.73 o 
  -7   0  19        1.47        0.00      1.90 o 
  -5   0  19       64.44       59.04      4.66 o 
  -3   0  19       20.68       17.86      3.01 o 
  -1   0  19        9.21        9.06      2.57 o 
   1   0  19        7.32        6.73      2.57 o 
   3   0  19       24.98       31.61      4.03 o 
 -18   1  19        0.03       -1.91      3.12 o 
 -17   1  19        0.00        0.00      2.97 o 
 -16   1  19        4.07        7.12      3.45 o 
 -15   1  19       16.54       22.41      4.11 o 
 -14   1  19        0.96        1.40      2.64 o 
 -13   1  19        0.00       -0.28      2.45 o 
 -12   1  19        1.99        0.06      2.56 o 
 -11   1  19        8.07        8.93      3.12 o 
 -10   1  19       34.66       35.98      4.28 o 
  -9   1  19       29.56       28.49      3.95 o 
  -8   1  19        5.53        6.29      2.97 o 
  -7   1  19        6.78        4.71      3.03 o 
  -6   1  19       12.44       19.63      2.53 o 
  -5   1  19       60.36       59.05      3.70 o 
  -4   1  19        0.92       -0.82      1.64 o 
  -3   1  19        1.06        0.18      2.15 o 
  -2   1  19        0.69        0.42      1.89 o 
  -1   1  19        0.10       -1.30      1.92 o 
   0   1  19        0.23       -1.97      1.97 o 
   1   1  19        0.50       -2.12      2.12 o 
   2   1  19       18.36       19.14      3.01 o 
   3   1  19       11.17       13.52      3.18 o 
   4   1  19        0.80        1.05      2.59 o 
 -17   2  19        3.94       -0.12      3.12 o 
 -16   2  19        0.08       -3.16      3.26 o 
 -15   2  19        1.90        4.33      2.79 o 
 -14   2  19        4.49        2.88      2.79 o 
 -13   2  19        0.30       -0.68      2.45 o 
 -12   2  19        1.61        1.86      2.64 o 
 -11   2  19        0.12       -0.87      2.24 o 
 -10   2  19        0.48        0.70      2.64 o 
  -9   2  19        3.15        4.74      2.79 o 
  -8   2  19       10.65       19.56      3.29 o 
  -7   2  19        0.32       -2.10      2.31 o 
  -6   2  19        0.19       -1.86      2.31 o 
  -5   2  19        0.68       -2.12      2.12 o 
  -4   2  19       17.32       16.45      2.53 o 
  -3   2  19       27.94       30.34      3.08 o 
  -2   2  19        1.22       -1.40      1.92 o 
  -1   2  19        0.84       -1.37      1.97 o 
   0   2  19        0.96       -2.24      2.44 o 
   1   2  19        5.43        5.59      3.18 o 
   2   2  19        0.01       -1.92      2.32 o 
   3   2  19        0.14       -2.23      2.23 o 
 -15   3  19        2.71        5.08      3.25 o 
 -14   3  19        0.27        0.27      3.12 o 
 -13   3  19       63.50       68.99     13.05 o 
 -12   3  19        8.23        8.39      3.29 o 
 -11   3  19        6.95       10.95      3.29 o 
 -10   3  19        2.18        3.18      2.79 o 
  -9   3  19       39.99       44.51      4.61 o 
  -8   3  19       17.96       18.90      3.45 o 
  -7   3  19        1.15       -0.70      2.64 o 
  -6   3  19        0.54       -1.86      3.73 o 
  -5   3  19        0.14        0.75      2.80 o 
  -4   3  19       12.77       20.40      3.62 o 
  -3   3  19        5.82        8.28      2.47 o 
  -2   3  19        3.10        0.77      2.19 o 
  -1   3  19        1.08        3.09      2.57 o 
   0   3  19        3.18        6.38      5.36 o 
   1   3  19        6.62       10.33      5.82 o 
 -10   4  19        1.67        3.55      5.13 o 
  -9   4  19       13.23       17.50      3.29 o 
  -8   4  19        0.07       -2.80      2.80 o 
  -7   4  19        8.66        8.84      7.22 o 
  -6   4  19        1.61       -2.45      2.45 o 
  -5   4  19        7.19        9.55      3.29 o 
  -4   4  19        0.74       -2.14      2.45 o 
 -18   0  20        0.24       -4.19      4.19 o 
 -16   0  20        2.87        6.52      4.66 o 
 -14   0  20       32.65       32.15      6.52 o 
 -12   0  20        3.11        6.52      4.19 o 
 -10   0  20        0.61       -1.86      3.26 o 
  -8   0  20       14.39       17.24      2.75 o 
  -6   0  20        0.97       -1.90      1.90 o 
  -4   0  20       13.18       12.51      2.75 o 
  -2   0  20        1.94       -1.86      2.24 o 
   0   0  20        0.70       -0.60      2.24 o 
   2   0  20       17.50       21.94      3.73 o 
 -18   1  20        2.34       -0.23      3.29 o 
 -17   1  20        8.79        8.99      3.78 o 
 -16   1  20        0.00       -2.41      2.79 o 
 -15   1  20        7.61        3.26      3.12 o 
 -14   1  20        3.33        7.22      3.29 o 
 -13   1  20        3.86        4.98      3.12 o 
 -12   1  20        0.28        0.19      2.45 o 
 -11   1  20        0.52        2.74      2.79 o 
 -10   1  20        0.69       -2.31      2.31 o 
  -9   1  20        0.05        1.16      2.64 o 
  -8   1  20       52.29       51.27      4.94 o 
  -7   1  20        7.71        7.70      2.47 o 
  -6   1  20        1.02        1.37      1.75 o 
  -5   1  20        1.22       -1.37      1.75 o 
  -4   1  20       19.25       27.14      2.93 o 
  -3   1  20        0.81       -1.12      1.89 o 
  -2   1  20        0.39       -1.92      1.92 o 
  -1   1  20       10.97       13.43      2.60 o 
   0   1  20       28.35       36.34      3.49 o 
   1   1  20       10.37        9.48      2.74 o 
   2   1  20       20.89       21.10      4.69 o 
   3   1  20       11.41       17.71      4.43 o 
 -16   2  20       13.17       20.18      4.24 o 
 -15   2  20       29.59       36.11      4.94 o 
 -14   2  20        9.70       15.64      3.78 o 
 -13   2  20       11.69       14.12      3.78 o 
 -12   2  20       19.72       21.52      3.91 o 
 -11   2  20        0.85        1.37      2.79 o 
 -10   2  20        0.12       -1.43      2.45 o 
  -9   2  20        4.92        8.15      2.97 o 
  -8   2  20        6.44        8.85      2.97 o 
  -7   2  20        2.52        0.23      2.64 o 
  -6   2  20        1.69        2.56      2.64 o 
  -5   2  20       15.92       21.84      4.08 o 
  -4   2  20        0.67        2.46      2.03 o 
  -3   2  20        1.16        4.23      2.25 o 
  -2   2  20        0.23        1.54      2.19 o 
  -1   2  20        5.77        5.70      2.47 o 
   0   2  20       21.35       26.49      5.18 o 
   1   2  20        1.31        1.08      2.47 o 
 -14   3  20        3.62        6.39      3.45 o 
 -13   3  20        2.07        8.27      3.49 o 
 -12   3  20       10.29       11.00      3.73 o 
 -11   3  20       42.04       51.75      9.55 o 
 -10   3  20        9.19       11.48      3.58 o 
  -9   3  20        0.02       -0.08      2.79 o 
  -8   3  20       10.87       11.71      3.49 o 
  -7   3  20       64.59       81.82      9.09 o 
  -6   3  20       40.51       46.28      9.09 o 
  -5   3  20        0.24        0.93      2.97 o 
  -4   3  20        1.73        3.44      2.32 o 
  -3   3  20       12.83       19.95      3.08 o 
  -2   3  20       17.11       22.92      3.69 o 
  -1   3  20        2.05        3.97      5.82 o 
 -17   0  21        3.24        3.26      5.13 o 
 -15   0  21        0.58        2.33      4.19 o 
 -13   0  21        6.94        8.85      4.66 o 
 -11   0  21       20.69       23.30      5.59 o 
  -9   0  21       24.46       27.29      3.17 o 
  -7   0  21        6.09       13.02      2.80 o 
  -5   0  21        1.88        2.40      2.24 o 
  -3   0  21        0.46       -0.09      2.33 o 
  -1   0  21        7.23       14.23      3.10 o 
   1   0  21       18.93       11.65      5.59 o 
 -17   1  21        6.26        6.29      3.62 o 
 -16   1  21        0.29        0.70      3.29 o 
 -15   1  21        0.10        1.99      3.12 o 
 -14   1  21        0.44       -1.16      2.97 o 
 -13   1  21        5.61       10.02      3.62 o 
 -12   1  21        0.88       -1.34      3.26 o 
 -11   1  21        6.95       10.63      3.45 o 
 -10   1  21        5.37        5.13      2.97 o 
  -9   1  21        0.42        3.67      2.79 o 
  -8   1  21        0.89       -1.64      1.64 o 
  -7   1  21        0.83        0.93      1.92 o 
  -6   1  21        0.34        2.57      1.97 o 
  -5   1  21        3.50        3.67      2.17 o 
  -4   1  21       21.17       26.46      4.81 o 
  -3   1  21        1.48        2.59      2.47 o 
  -2   1  21        4.01        7.64      2.53 o 
  -1   1  21        2.69        0.37      2.66 o 
   0   1  21       18.19       21.21      3.08 o 
   1   1  21        1.09        2.59      2.60 o 
 -15   2  21        0.85        1.15      3.45 o 
 -14   2  21        2.14        1.50      2.91 o 
 -13   2  21        0.48        0.47      3.73 o 
 -12   2  21        0.08        0.16      3.03 o 
 -11   2  21       10.99       14.10      3.58 o 
 -10   2  21        9.89       13.26      3.49 o 
  -9   2  21        0.25       -2.18      2.57 o 
  -8   2  21        1.41        2.14      3.26 o 
  -7   2  21       16.00       23.49      4.11 o 
  -6   2  21       48.59       65.55      4.17 o 
  -5   2  21        0.37        4.56      3.38 o 
  -4   2  21        0.06        1.46      2.19 o 
  -3   2  21       12.16       20.05      2.88 o 
  -2   2  21      108.03      135.73      5.68 o 
  -1   2  21        3.78        3.45      2.53 o 
 -12   3  21       17.86       13.98      5.13 o 
 -11   3  21       24.52       37.83      4.94 o 
 -10   3  21        1.67        6.61      3.45 o 
  -9   3  21       10.11       10.65      3.45 o 
  -8   3  21       28.19       44.46      5.10 o 
  -7   3  21        4.76        4.08      3.45 o 
  -6   3  21        1.70        6.28      3.45 o 
  -5   3  21        0.38       -0.69      2.25 o 
  -4   3  21       72.98       86.93      4.85 o 
 -16   0  22        0.17       -1.86      4.19 o 
 -14   0  22        1.97       16.77      5.59 o 
 -12   0  22       34.69       37.74      6.99 o 
 -10   0  22        0.35        1.86      4.19 o 
  -8   0  22       19.83       34.48      6.52 o 
  -6   0  22       25.73       24.69      6.06 o 
  -4   0  22        5.70       10.25      4.66 o 
  -2   0  22        5.04        6.99      5.13 o 
 -15   1  22       10.99       14.89      4.11 o 
 -14   1  22        0.27       -2.97      2.97 o 
 -13   1  22        2.92        2.80      3.29 o 
 -12   1  22       16.77       21.29      5.36 o 
 -11   1  22        1.77        3.49      3.29 o 
 -10   1  22       14.79       18.22      3.95 o 
  -9   1  22        6.07        7.52      2.30 o 
  -8   1  22        0.20        0.32      1.97 o 
  -7   1  22        0.03        1.24      2.02 o 
  -6   1  22       13.37       20.54      2.81 o 
  -5   1  22        1.42        2.91      2.25 o 
  -4   1  22        0.15       -0.87      2.12 o 
  -3   1  22        1.91        4.06      2.45 o 
  -2   1  22        1.85        1.81      3.20 o 
  -1   1  22        3.74       -0.05      2.53 o 
 -14   2  22        0.03       -4.19      4.19 o 
 -13   2  22       20.98       28.39      4.77 o 
 -12   2  22        6.37        7.41      5.82 o 
 -11   2  22       19.94       23.89      4.28 o 
 -10   2  22        8.99       18.87      4.11 o 
  -9   2  22       11.04       17.31      3.95 o 
  -8   2  22        0.12        4.19      3.29 o 
  -7   2  22        9.65       17.38      2.88 o 
  -6   2  22        6.14        9.82      2.53 o 
  -5   2  22        0.94        0.24      2.25 o 
  -4   2  22        2.50        4.67      2.37 o 
  -3   2  22        4.99        4.75      2.60 o 
 -13   0  23       28.84       37.74      7.45 o 
 -11   0  23        0.00       -1.40      4.19 o 
  -9   0  23        0.70       -0.93      4.19 o 
  -7   0  23        5.46        1.40      4.19 o 
  -5   0  23       14.97       25.63      6.52 o 
  -3   0  23       11.49       12.58      5.59 o 
 -14   1  23       12.49       28.42      6.99 o 
 -13   1  23        0.30        1.31      3.45 o 
 -12   1  23       74.76      106.26      7.58 o 
 -11   1  23       44.20       54.99      5.93 o 
 -10   1  23       10.82       19.86      3.00 o 
  -9   1  23       11.22       14.18      2.88 o 
  -8   1  23       52.88       63.13      4.29 o 
  -7   1  23        0.53        1.25      2.12 o 
  -6   1  23        1.96        4.40      2.42 o 
  -5   1  23        2.87        8.46      2.42 o 
  -4   1  23       15.51       20.65      3.21 o 
 -10   2  23       69.01       94.16     10.95 o 
  -9   2  23        8.66       12.81      3.95 o 
  -8   2  23       10.96       11.08      2.93 o 
  -7   2  23        1.16        7.25      2.74 o 
 -10   0  24       35.63       44.26      7.92 o 
  -8   0  24       15.27       14.44      5.59 o 
                                                 
